# Supplementary material for: Genome-Wide Identification and Comprehensive Analysis of the AP2/ERF Gene Family in Pomegranate Fruit Development and Postharvest Preservation
Source: Genes (Basel). 2022 May 17;13(5):895. doi: 10.3390/genes13050895 (PMC9141937; doi:10.3390/genes13050895)
Supplement: Supplementary file 1 [file genes-13-00895-s001.zip]

Archive with 10 entries (8 files):
- genes-1706806-supplementary/
- genes-1706806-supplementary/Supplementary material/
- genes-1706806-supplementary/Supplementary material/Figure S1.pdf
- genes-1706806-supplementary/Supplementary material/Table S1 .xls
- genes-1706806-supplementary/Supplementary material/Table S2.xls
- genes-1706806-supplementary/Supplementary material/Table S3 .xls
- genes-1706806-supplementary/Supplementary material/Table S4.xls
- genes-1706806-supplementary/Supplementary material/Table S5.xls
- genes-1706806-supplementary/Supplementary material/Table S6.xls
- genes-1706806-supplementary/Supplementary material/Table S7.xls
