# Supplementary material for: Genome-Wide Identification and Comprehensive Analysis of the AP2/ERF Gene Family in Pomegranate Fruit Development and Postharvest Preservation
Source: Genes (Basel). 2022 May 17;13(5):895. doi: 10.3390/genes13050895 (PMC9141937; doi:10.3390/genes13050895)
Supplement: Supplementary file 1 [file genes-13-00895-s001.zip › genes-1706806-supplementary/Supplementary material/Table S1 .xls]

## Sheet: Table S1
Table S1. Accession numbers of RNA-seq data from NCBI. DB: 'Dabenzi' pomegranate; T: 'Tunisa soft seed' pomegranate; I: inner seed coat; O: outer seed coat; P: pericarp; Rep: Repeat.
Accession Number	Sample Name
SRX2583197	DB-leaf
SRX2583196	DB-root
SRX2583195	DB-flower
SRX2583192	DB-pericarp 140
SRX2583189	DB-Inner Seed Coat 140
SRX2583186	DB-Outer Seed Coat 140
SRX6399480	T-I-95-3
SRX6399483	T-I-95-2
SRX6399482	T-I-95-1
SRX6399486	T-O-95-3
SRX6399498	T-O-95-2
SRX6399499	T-O-95-1
SRX6399496	T-50-1
SRX6399495	T-50-2
SRX6399494	T-50-3
SRX6399489	T-I-140-3
SRX6399488	T-I-140-2
SRX6399481	T-I-140-1
SRX6399485	T-O-140-3
SRX6399484	T-O-140-2
SRX6399487	T-O-140-1
SRX5245209	P8_Rep3
SRX5245208	P8_Rep2
SRX5245207	P8_Rep1
SRX5244063	P7_Rep3
SRX5244062	P7_Rep2
SRX5244061	P7_Rep1
SRX4632435	P10_Rep3
SRX4632434	P10_Rep2
SRX4632433	P10_Rep1
