# Supplementary material for: Genome-Wide Identification and Comprehensive Analysis of the AP2/ERF Gene Family in Pomegranate Fruit Development and Postharvest Preservation
Source: Genes (Basel). 2022 May 17;13(5):895. doi: 10.3390/genes13050895 (PMC9141937; doi:10.3390/genes13050895)
Supplement: Supplementary file 1 [file genes-13-00895-s001.zip › genes-1706806-supplementary/Supplementary material/Table S2.xls]

## Sheet: Table S2
Table S2. Primers used for qRT-PCR
Gene Name	Primer sequence (5'-3')-F	Primer sequence (5'-3')-R
PgAP2/ERF4	CGACCCGTTCAGGAAAGTGA	AGGTCGAGATCCAGGAACGA
PgAP2/ERF8	TCCGTGGTGATAAGGCCAAG	ATTCGTCGACCATGCCCATT
PgAP2/ERF15	GGCGGTGTCGGACGCAGAGTCG	CTCCTCCAACACAATCGGCGGC
PgAP2/ERF25	CTAACGCAGACACACTCCGA	TAGCGCATCCAAGCTCAAGT
PgAP2/ERF26	TGATGACAGGCAGTTCGCTG	TGTGTCGGTTCGTTGCATTG
PgAP2/ERF30	GATAATGGCGAGGCCCCTTT	ATGACGCATCCAACTCGCTC
PgAP2/ERF34	TGCCATTACAGAGGTGTCCG	CAAATGTCCCGAGCCAGACT
PgAP2/ERF35	CACAGCCACTCATCATCCGT	CACAGCCACTCATCATCCGT
PgAP2/ERF45	GCTAATGTGTGGCCCGAAAG	AGTGACGCCGTGTGACATTT
PgAP2/ERF58	CAGCGACGTTTTTGGGTCAG	ATAGGCGGAGAAAGGATGCG
PgAP2/ERF105	AGCCAGAGCAGCACCATAGA	CGAAGGCGTCGAAAAAGAACA
PgAP2/ERF113	TCCTCCGAGTCCGAGTCATC	TCCTCACTCCTCGGTACGAC
PgActin	AGTCCTCTTCCAGCCATCTC	CACTGAGCACAATGTTTCCA
