# Supplementary material for: Genome-Wide Identification and Comprehensive Analysis of the AP2/ERF Gene Family in Pomegranate Fruit Development and Postharvest Preservation
Source: Genes (Basel). 2022 May 17;13(5):895. doi: 10.3390/genes13050895 (PMC9141937; doi:10.3390/genes13050895)
Supplement: Supplementary file 1 [file genes-13-00895-s001.zip › genes-1706806-supplementary/Supplementary material/Table S3 .xls]

## Sheet: Tabie S3
Table S3. Gene information of the AP2/ERF gene family in the pomegranate genome, including gene names, ID, lengthes, positions on the indicated chromosomes (ChrPos) and physiochemical related properties. Pos: position; pI: isoelectric point; MW: molecular weight.
Gene name	Gene ID	Gene length （bp）	ChrPos	StartPos	EndPos	Amino acid （aa）	pI	MW (Da)	Subcellular location
PgAP2/ERF1	PgL0095630.1	748	Lachesis_group0	752847	753594	205	6.24	44785.3	Nucleus
PgAP2/ERF2	PgL0099750.1	504	Lachesis_group0	2993728	2994231	167	4.86	36561.4	Nucleus
PgAP2/ERF3	PgL0099760.1	450	Lachesis_group0	2996286	2996735	149	5.33	26781.5	Nucleus
PgAP2/ERF4	PgL0100640.1	669	Lachesis_group0	3451774	3452442	222	4.88	25725.6	Nucleus
PgAP2/ERF5	PgL0100850.1	696	Lachesis_group0	3556198	3556893	231	5.89	66511.8	Nucleus
PgAP2/ERF6	PgL0108720.1	792	Lachesis_group0	8658791	8659582	263	5.53	24845.8	Cytoplasm. Nucleus
PgAP2/ERF7	PgL0109430.1	2854	Lachesis_group0	9217070	9219923	536	6.83	78164.7	Cytoplasm. Nucleus
PgAP2/ERF8	PgL0112070.1	2658	Lachesis_group0	11426087	11428744	278	7.65	30784.6	Nucleus
PgAP2/ERF9	PgL0119730.1	777	Lachesis_group0	22321000	22321776	258	5.11	25574.2	Nucleus
PgAP2/ERF10	PgL0128750.1	549	Lachesis_group0	42769955	42770503	182	9.02	30907.4	Cytoplasm. Nucleus
PgAP2/ERF11	PgL0129250.1	1025	Lachesis_group0	43344120	43345144	298	5.2	20249.6	Nucleus
PgAP2/ERF12	PgL0131010.1	921	Lachesis_group0	44855440	44856360	306	8.58	60582.3	Nucleus
PgAP2/ERF13	PgL0132590.1	870	Lachesis_group0	46202029	46202898	289	6.22	26134.1	Nucleus
PgAP2/ERF14	PgL0132630.1	951	Lachesis_group0	46228858	46229808	316	9.9	25067.9	Nucleus
PgAP2/ERF15*	PgL0134940.1	714	Lachesis_group0	48411745	48412458	237	9.63	25543.8	Cytoplasm. Nucleus
PgAP2/ERF16*	PgL0134950.1	1016	Lachesis_group0	48418471	48419486	217	5.23	25712.6	Cytoplasm. Nucleus
PgAP2/ERF17*	PgL0134960.1	714	Lachesis_group0	48426657	48427370	237	5.61	22945.4	Cytoplasm. Nucleus
PgAP2/ERF18*	PgL0134980.1	2398	Lachesis_group0	48429079	48431476	189	6.72	58850.7	Cytoplasm. Nucleus
PgAP2/ERF19*	PgL0134970.1	1088	Lachesis_group0	48432763	48433850	237	5.69	19642	Cytoplasm. Nucleus
PgAP2/ERF20	PgL0136590.1	1754	Lachesis_group0	49805777	49807530	544	5.45	35618.2	Nucleus
PgAP2/ERF21	PgL0137000.1	882	Lachesis_group0	50094004	50094885	293	6.57	39389.7	Cytoplasm. Nucleus
PgAP2/ERF22	PgL0042760.1	600	Lachesis_group1	1058812	1059411	199	5.6	25894.7	Nucleus
PgAP2/ERF23	PgL0042960.1	696	Lachesis_group1	1216548	1217243	231	5.66	54448.3	Nucleus
PgAP2/ERF24	PgL0046450.1	747	Lachesis_group1	3375866	3376612	248	6.3	21074.4	Nucleus
PgAP2/ERF25	PgL0060410.1	693	Lachesis_group1	15824780	15825472	230	9.39	17914.3	Cytoplasm. Nucleus
PgAP2/ERF26	PgL0074570.1	1245	Lachesis_group1	33077461	33078705	271	4.78	37722.7	Nucleus
PgAP2/ERF27	PgL0081470.1	753	Lachesis_group1	37814782	37815534	250	8.83	22164.5	Nucleus
PgAP2/ERF28	PgL0081490.1	738	Lachesis_group1	37818368	37819105	245	4.87	31531.7	Nucleus
PgAP2/ERF29	PgL0082970.1	711	Lachesis_group1	38681284	38681994	236	5.75	37679	Cytoplasm. Nucleus
PgAP2/ERF30	PgL0087720.1	621	Lachesis_group1	41341369	41341989	206	4.86	36477.5	Nucleus
PgAP2/ERF31	PgL0088060.1	1272	Lachesis_group1	41524287	41525558	423	6.27	30262.8	Nucleus
PgAP2/ERF32	PgL0089240.1	636	Lachesis_group1	42232797	42233432	211	5.32	29229.2	Nucleus
PgAP2/ERF33	PgL0091030.1	1029	Lachesis_group1	43179488	43180516	342	5.02	37373.2	Cytoplasm. Nucleus
PgAP2/ERF34	PgL0092720.1	792	Lachesis_group1	44245868	44246659	263	10.29	30582.8	Nucleus
PgAP2/ERF35	PgL0092750.1	960	Lachesis_group1	44257671	44258630	319	9.13	39620.4	Nucleus
PgAP2/ERF36	PgL0146490.1	1044	Lachesis_group2	887312	888355	347	8.61	18708.9	Cytoplasm. Nucleus
PgAP2/ERF37	PgL0146870.1	2899	Lachesis_group2	1116801	1119699	340	8.19	22547.1	Cytoplasm. Nucleus
PgAP2/ERF38	PgL0147570.1	1196	Lachesis_group2	1570868	1572063	239	6.2	43914.9	Nucleus
PgAP2/ERF39	PgL0149150.1	738	Lachesis_group2	2672799	2673536	245	5.3	30719.9	Cytoplasm. Nucleus
PgAP2/ERF40	PgL0156240.1	528	Lachesis_group2	7661721	7662248	175	9.92	19047.2	Cytoplasm. Nucleus
PgAP2/ERF41	PgL0156590.1	711	Lachesis_group2	7923548	7924258	236	5.94	35051.2	Nucleus
PgAP2/ERF42	PgL0158000.1	3360	Lachesis_group2	9164517	9167876	612	4.94	39314.7	Cytoplasm. Nucleus
PgAP2/ERF43	PgL0160300.1	1234	Lachesis_group2	10950050	10951283	318	4.93	43924.3	Nucleus
PgAP2/ERF44	PgL0163100.1	3686	Lachesis_group2	13226569	13230254	345	6.17	50407.8	Cytoplasm. Nucleus
PgAP2/ERF45	PgL0163490.1	663	Lachesis_group2	13568050	13568712	187	5.38	26794.9	Nucleus
PgAP2/ERF46	PgL0163570.1	843	Lachesis_group2	13619260	13620102	280	5.5	22261.7	Nucleus
PgAP2/ERF47	PgL0172990.1	3973	Lachesis_group2	29930581	29934553	480	7.71	30911.8	Nucleus
PgAP2/ERF48	PgL0177480.1	2807	Lachesis_group2	33402333	33405139	536	9.38	26241.6	Cytoplasm. Nucleus
PgAP2/ERF49	PgL0178630.1	876	Lachesis_group2	34266141	34267016	291	5.86	59607.1	Cytoplasm. Nucleus
PgAP2/ERF50	PgL0179160.1	873	Lachesis_group2	34564442	34565314	290	5.96	14692.3	Nucleus
PgAP2/ERF51	PgL0179240.1	6852	Lachesis_group2	34623870	34630721	317	7.77	22414.3	Nucleus
PgAP2/ERF52	PgL0180480.1	1164	Lachesis_group2	35616679	35617842	387	10	22241.1	Nucleus
PgAP2/ERF53	PgL0184180.1	1089	Lachesis_group2	38054526	38055614	362	5.19	26334.1	Cytoplasm. Nucleus
PgAP2/ERF54	PgL0189810.1	876	Lachesis_group3	1643143	1644018	291	5.13	36500.9	Nucleus
PgAP2/ERF55	PgL0189820.1	885	Lachesis_group3	1656510	1657394	294	5.69	57871.1	Nucleus
PgAP2/ERF56	PgL0191520.1	1011	Lachesis_group3	2796840	2797850	336	4.94	60890.2	Nucleus
PgAP2/ERF57	PgL0195910.1	723	Lachesis_group3	5683573	5684295	240	9.04	23257.9	Nucleus
PgAP2/ERF58	PgL0197580.1	1655	Lachesis_group3	6628996	6630650	463	4.88	20536.9	Nucleus
PgAP2/ERF59	PgL0199810.1	924	Lachesis_group3	8184353	8185276	307	6.46	25857.6	Nucleus
PgAP2/ERF60	PgL0200020.1	1032	Lachesis_group3	8360203	8361234	343	7.57	33424.7	Nucleus
PgAP2/ERF61*	PgL0201150.1	801	Lachesis_group3	9197295	9198095	266	8.51	24223.8	Cytoplasm. Nucleus
PgAP2/ERF62	PgL0203950.1	642	Lachesis_group3	10956778	10957419	213	7.04	65011.1	Nucleus
PgAP2/ERF63	PgL0203960.1	615	Lachesis_group3	10966007	10966621	204	7.69	26274.2	Nucleus
PgAP2/ERF64	PgL0207310.1	666	Lachesis_group3	14123434	14124099	221	9.45	84711.6	Cytoplasm
PgAP2/ERF65	PgL0207330.1	591	Lachesis_group3	14137064	14137654	196	9.64	22471.3	Nucleus
PgAP2/ERF66	PgL0207380.1	519	Lachesis_group3	14162389	14162907	172	6.43	16174.6	Cytoplasm. Nucleus
PgAP2/ERF67	PgL0211900.1	723	Lachesis_group3	17532587	17533309	240	5.28	51789.9	Nucleus
PgAP2/ERF68	PgL0221680.1	522	Lachesis_group3	30916074	30916595	173	6	30596.1	Nucleus
PgAP2/ERF69	PgL0221690.1	687	Lachesis_group3	30933719	30934405	228	8.85	33695.9	Nucleus
PgAP2/ERF70	PgL0222190.1	762	Lachesis_group3	31405104	31405865	253	6.89	25772.9	Nucleus
PgAP2/ERF71	PgL0225350.1	837	Lachesis_group3	34051043	34051879	278	7.97	22094	Cytoplasm. Nucleus
PgAP2/ERF72	PgL0229560.1	642	Lachesis_group3	37094222	37094863	213	6.46	30972.5	Nucleus
PgAP2/ERF73	PgL0231790.1	984	Lachesis_group3	38466810	38467793	327	8.89	17775.7	Cytoplasm. Nucleus
PgAP2/ERF74*	PgL0233080.1	699	Lachesis_group3	39265779	39266477	232	5.17	28341.6	Cytoplasm. Nucleus
PgAP2/ERF75	PgL0234040.1	795	Lachesis_group3	39838321	39839115	264	5.36	26261.9	Nucleus
PgAP2/ERF76	PgL0236780.1	1053	Lachesis_group4	1369749	1370801	350	8.8	32086.1	Cytoplasm. Nucleus
PgAP2/ERF77	PgL0243390.1	1035	Lachesis_group4	5296136	5297170	344	4.81	25267.3	Nucleus
PgAP2/ERF78	PgL0243930.1	504	Lachesis_group4	5607532	5608035	167	6.76	40125.6	Cytoplasm. Nucleus
PgAP2/ERF79	PgL0248720.1	798	Lachesis_group4	8877170	8877967	265	4.57	24745.2	Nucleus
PgAP2/ERF80	PgL0249530.1	702	Lachesis_group4	9485829	9486530	233	6.17	38507.2	Nucleus
PgAP2/ERF81	PgL0252050.1	797	Lachesis_group4	11267356	11268152	234	5.39	46913.8	Nucleus
PgAP2/ERF82	PgL0252740.1	1011	Lachesis_group4	11774086	11775096	336	5.38	22704.2	Nucleus
PgAP2/ERF83	PgL0257160.1	393	Lachesis_group4	16217585	16217977	130	5.66	18035	Nucleus
PgAP2/ERF84	PgL0257190.1	474	Lachesis_group4	16257987	16258460	157	6.47	43306.6	Nucleus
PgAP2/ERF85	PgL0257240.1	651	Lachesis_group4	16339275	16339925	216	7.73	38879.7	Nucleus
PgAP2/ERF86	PgL0264720.1	708	Lachesis_group4	26507416	26508123	235	4.98	33805.5	Nucleus
PgAP2/ERF87	PgL0271980.1	2044	Lachesis_group5	1414087	1416130	401	6.39	34358.6	Nucleus
PgAP2/ERF88	PgL0272520.1	5033	Lachesis_group5	1884716	1889748	603	6.16	48762.6	Cytoplasm. Nucleus
PgAP2/ERF89	PgL0273490.1	1933	Lachesis_group5	2782217	2784149	394	6.39	29134.3	Nucleus
PgAP2/ERF90	PgL0285560.1	960	Lachesis_group5	17322314	17323273	242	6.16	40046.7	Nucleus
PgAP2/ERF91	PgL0288610.1	1011	Lachesis_group5	20243336	20244346	336	4.88	23783.3	Cytoplasm. Nucleus
PgAP2/ERF92	PgL0288850.1	1119	Lachesis_group5	20395399	20396517	372	8.22	32467.5	Nucleus
PgAP2/ERF93	PgL0292510.1	1068	Lachesis_group5	22874503	22875570	355	4.92	25845.4	Nucleus
PgAP2/ERF94	PgL0294350.1	3911	Lachesis_group5	23980002	23983912	277	6.39	67223.2	Nucleus
PgAP2/ERF95	PgL0294370.1	525	Lachesis_group5	24001001	24001525	174	6.34	34730.9	Nucleus
PgAP2/ERF96	PgL0294390.1	4796	Lachesis_group5	24012209	24017004	280	6.93	17227.7	Nucleus
PgAP2/ERF97	PgL0296050.1	3026	Lachesis_group5	24951793	24954818	532	5.7	26099.1	Cytoplasm. Nucleus
PgAP2/ERF98	PgL0306180.1	528	Lachesis_group6	2562045	2562572	175	8.53	42527.5	Nucleus
PgAP2/ERF99	PgL0309110.1	480	Lachesis_group6	4619536	4620015	159	6.28	43542.2	Nucleus
PgAP2/ERF100	PgL0319680.1	1062	Lachesis_group6	16213748	16214809	353	5.46	23699.4	Nucleus
PgAP2/ERF101	PgL0322130.1	1167	Lachesis_group6	18694901	18696067	388	8.07	51919.6	Nucleus
PgAP2/ERF102	PgL0325150.1	837	Lachesis_group6	21457926	21458762	278	11.65	19726.5	Nucleus
PgAP2/ERF103	PgL0327190.1	474	Lachesis_group6	23128187	23128660	157	5.72	35173.8	Cytoplasm. Nucleus
PgAP2/ERF104	PgL0332040.1	627	Lachesis_group6	26354982	26355608	208	4.62	30974.9	Nucleus
PgAP2/ERF105	PgL0334520.1	627	Lachesis_group6	27851438	27852064	208	8.21	26762.7	Nucleus
PgAP2/ERF106	PgL0003080.1	5367	Lachesis_group7	586661	592027	453	8.97	39752.6	Cytoplasm. Nucleus
PgAP2/ERF107	PgL0006530.1	1313	Lachesis_group7	2724382	2725694	377	6.62	44105.6	Cytoplasm. Nucleus
PgAP2/ERF108	PgL0010700.1	669	Lachesis_group7	5509770	5510438	222	5.11	27725	Cytoplasm. Nucleus
PgAP2/ERF109	PgL0012300.1	717	Lachesis_group7	6823589	6824305	238	5.04	26389.2	Nucleus
PgAP2/ERF110	PgL0014140.1	788	Lachesis_group7	8259971	8260758	196	9.68	25492.2	Nucleus
PgAP2/ERF111	PgL0016900.1	4805	Lachesis_group7	10962697	10967501	597	9.47	19014	Cytoplasm. Nucleus
PgAP2/ERF112	PgL0019340.1	732	Lachesis_group7	13783882	13784613	243	8.74	41248.4	Cytoplasm. Nucleus
PgAP2/ERF113	PgL0022140.1	648	Lachesis_group7	17683885	17684532	215	6.13	60337.3	Nucleus
PgAP2/ERF114	PgL0028160.1	2554	Lachesis_group7	23825197	23827750	233	9.94	29713	Nucleus
PgAP2/ERF115	PgL0030560.1	954	Lachesis_group7	25487171	25488124	317	5	19157.8	Cytoplasm. Nucleus
PgAP2/ERF116	PgL0040890.1	2972	Contig00460	56616	59587	376	5.6	30035.7	Nucleus
* indicates genes characterized by C-repeat binding factors (CBFs).
