# Supplementary material for: Genome-Wide Identification and Comprehensive Analysis of the AP2/ERF Gene Family in Pomegranate Fruit Development and Postharvest Preservation
Source: Genes (Basel). 2022 May 17;13(5):895. doi: 10.3390/genes13050895 (PMC9141937; doi:10.3390/genes13050895)
Supplement: Supplementary file 1 [file genes-13-00895-s001.zip › genes-1706806-supplementary/Supplementary material/Table S4.xls]

## Sheet: Table S4
Table S4. Gene duplication pairs of the PgAP2/ERF genes within the pomegranate genome. ChrPos: positions on the indicated chromosome; LG: Lachesis_group; NA: none.
ChrPos	Gene ID	Gene Name	StartPos	EndPos	ChrPos	Gene ID	Gene Name	StartPos	EndPos
LG0	PgL0129250.1	PgAP2/ERF11	43344120	43345144	LG0	PgL0136590.1	PgAP2/ERF20	49805777	49807530
LG0	PgL0129250.1	PgAP2/ERF11	43344120	43345144	LG1	PgL0091030.1	PgAP2/ERF33	43179488	43180516
LG0	PgL0100640.1	PgAP2/ERF4	3451774	3452442	LG1	PgL0087720.1	PgAP2/ERF30	41341369	41341989
LG0	PgL0132590.1	PgAP2/ERF13	46202029	46202898	LG3	PgL0189810.1	PgAP2/ERF54	1643143	1644018
LG0	PgL0137000.1	PgAP2/ERF21	50094004	50094885	LG3	PgL0199810.1	PgAP2/ERF59	8184353	8185276
LG0	PgL0129250.1	PgAP2/ERF11	43344120	43345144	LG3	PgL0200020.1	PgAP2/ERF60	8360203	8361234
LG0	PgL0134940.1	PgAP2/ERF15	48411745	48412458	LG3	PgL0201150.1	PgAP2/ERF61	9197295	9198095
LG0	PgL0136590.1	PgAP2/ERF20	49805777	49807530	LG3	PgL0200020.1	PgAP2/ERF60	8360203	8361234
LG0	PgL0134950.1	PgAP2/ERF16	48418471	48419486	LG3	PgL0233080.1	PgAP2/ERF74	39265779	39266477
LG0	PgL0108720.1	PgAP2/ERF6	8658791	8659582	LG4	PgL0243930.1	PgAP2/ERF78	5607532	5608035
LG0	PgL0112070.1	PgAP2/ERF8	11426087	11428744	LG4	PgL0252050.1	PgAP2/ERF81	11267356	11268152
LG0	PgL0108720.1	PgAP2/ERF6	8658791	8659582	LG6	PgL0327190.1	PgAP2/ERF103	23128187	23128660
LG0	PgL0100640.1	PgAP2/ERF4	3451774	3452442	LG6	PgL0334520.1	PgAP2/ERF105	27851438	27852064
LG1	PgL0056260.1	NA	11565725	11566270	LG2	PgL0149150.1	PgAP2/ERF39	2672799	2673536
LG1	PgL0046450.1	PgAP2/ERF24	3375866	3376612	LG2	PgL0179160.1	PgAP2/ERF50	34564442	34565314
LG1	PgL0089240.1	PgAP2/ERF32	42232797	42233432	LG3	PgL0229560.1	PgAP2/ERF72	37094222	37094863
LG1	PgL0091030.1	PgAP2/ERF33	43179488	43180516	LG3	PgL0231790.1	PgAP2/ERF73	38466810	38467793
LG1	PgL0092720.1	PgAP2/ERF34	44245868	44246659	LG3	PgL0234040.1	PgAP2/ERF75	39838321	39839115
LG1	PgL0088060.1	PgAP2/ERF31	41524287	41525558	LG3	PgL0228110.1	NA	36048499	36049717
LG1	PgL0091030.1	PgAP2/ERF33	43179488	43180516	LG3	PgL0200020.1	PgAP2/ERF60	8360203	8361234
LG1	PgL0081470.1	PgAP2/ERF27	37814782	37815534	LG3	PgL0211900.1	PgAP2/ERF67	17532587	17533309
LG1	PgL0087720.1	PgAP2/ERF30	41341369	41341989	LG3	PgL0221680.1	PgAP2/ERF68	30916074	30916595
LG1	PgL0042760.1	PgAP2/ERF22	1058812	1059411	LG4	PgL0249530.1	PgAP2/ERF80	9485829	9486530
LG1	PgL0087720.1	PgAP2/ERF30	41341369	41341989	LG4	PgL0264720.1	PgAP2/ERF86	26507416	26508123
LG1	PgL0074570.1	PgAP2/ERF26	33077461	33078705	LG4	PgL0247240.1	NA	7802267	7803481
LG1	PgL0089240.1	PgAP2/ERF32	42232797	42233432	LG6	PgL0332040.1	PgAP2/ERF104	26354982	26355608
LG1	PgL0087720.1	PgAP2/ERF30	41341369	41341989	LG6	PgL0334520.1	PgAP2/ERF105	27851438	27852064
LG1	PgL0060410.1	PgAP2/ERF25	15824780	15825472	LG7	PgL0010700.1	PgAP2/ERF108	5509770	5510438
LG2	PgL0180480.1	PgAP2/ERF52	35616679	35617842	LG5	PgL0292510.1	PgAP2/ERF93	22874503	22875570
LG2	PgL0172990.1	PgAP2/ERF47	29930581	29934553	LG5	PgL0300030.1	NA	27179452	27183271
LG2	PgL0179240.1	PgAP2/ERF51	34623870	34630721	LG5	PgL0294350.1	PgAP2/ERF94	23980002	23983912
LG2	PgL0177480.1	PgAP2/ERF48	33402333	33405139	LG5	PgL0296050.1	PgAP2/ERF97	24951793	24954818
LG2	PgL0184180.1	PgAP2/ERF53	38054526	38055614	LG5	PgL0288850.1	PgAP2/ERF92	20395399	20396517
LG2	PgL0156240.1	PgAP2/ERF40	7661721	7662248	LG6	PgL0327190.1	PgAP2/ERF103	23128187	23128660
LG2	PgL0163490.1	PgAP2/ERF45	13568050	13568712	LG7	PgL0014140.1	PgAP2/ERF110	8259971	8260758
LG2	PgL0149150.1	PgAP2/ERF39	2672799	2673536	LG7	PgL0012300.1	PgAP2/ERF109	6823589	6824305
LG3	PgL0201150.1	PgAP2/ERF61	9197295	9198095	LG3	PgL0233080.1	PgAP2/ERF74	39265779	39266477
LG3	PgL0200020.1	PgAP2/ERF60	8360203	8361234	LG3	PgL0231790.1	PgAP2/ERF73	38466810	38467793
LG3	PgL0221680.1	PgAP2/ERF68	30916074	30916595	LG4	PgL0264720.1	PgAP2/ERF86	26507416	26508123
LG4	PgL0248560.1	NA	8773851	8777249	LG5	PgL0296050.1	PgAP2/ERF97	24951793	24954818
LG4	PgL0243930.1	PgAP2/ERF78	5607532	5608035	LG6	PgL0327190.1	PgAP2/ERF103	23128187	23128660
LG4	PgL0236780.1	PgAP2/ERF76	1369749	1370801	LG6	PgL0322130.1	PgAP2/ERF101	18694901	18696067
LG5	PgL0288610.1	PgAP2/ERF91	20243336	20244346	LG7	PgL0030560.1	PgAP2/ERF115	25487171	25488124
