# Supplementary material for: Genome-Wide Identification and Comprehensive Analysis of the AP2/ERF Gene Family in Pomegranate Fruit Development and Postharvest Preservation
Source: Genes (Basel). 2022 May 17;13(5):895. doi: 10.3390/genes13050895 (PMC9141937; doi:10.3390/genes13050895)
Supplement: Supplementary file 1 [file genes-13-00895-s001.zip › genes-1706806-supplementary/Supplementary material/Table S5.xls]

## Sheet: Table S5
Table S5. Ka/Ks ratios of the duplicated PgAP2/ERF genes in pomegranate. NA: none; Average S-sites:synonymous sites; Average N-sites: nonsynonymous sites.
Gene ID	Gene Name	Gene ID	Gene Name	Ka	Ks	Ka/Ks	Effective Len (bp)	Average S-sites	Average N-sites
PgL0129250.1	PgAP2/ERF11	PgL0136590.1	PgAP2/ERF20	0.556907	1.64272	0.339015	798	191.667	606.333
PgL0129250.1	PgAP2/ERF11	PgL0091030.1	PgAP2/ERF33	0.44341	2.06707	0.214511	819	195.417	623.583
PgL0100640.1	PgAP2/ERF4	PgL0087720.1	PgAP2/ERF30	0.40504	1.46313	0.27683	564	146.75	417.25
PgL0109430.1	PgAP2/ERF13	PgL0158000.1	PgAP2/ERF54	0.276189	NaN	NaN	1278	293.333	984.667
PgL0132590.1	PgAP2/ERF21	PgL0189810.1	PgAP2/ERF59	0.286323	1.2836	0.223062	798	207.333	590.667
PgL0132630.1	PgAP2/ERF11	PgL0189820.1	PgAP2/ERF60	0.349095	1.56467	0.223111	792	193.083	598.917
PgL0137000.1	PgAP2/ERF15	PgL0199810.1	PgAP2/ERF61	0.302333	2.00235	0.150989	855	200.917	654.083
PgL0129250.1	PgAP2/ERF20	PgL0200020.1	PgAP2/ERF60	0.522913	2.00414	0.260916	855	205.417	649.583
PgL0129250.1	PgAP2/ERF16	PgL0231790.1	PgAP2/ERF74	0.522695	1.66703	0.313549	810	198.75	611.25
PgL0134940.1	PgAP2/ERF6	PgL0201150.1	PgAP2/ERF78	0.461345	1.51571	0.304376	651	159.083	491.917
PgL0134940.1	PgAP2/ERF8	PgL0233080.1	PgAP2/ERF81	0.402058	1.27404	0.315577	603	147	456
PgL0108720.1	PgAP2/ERF6	PgL0243930.1	PgAP2/ERF103	0.241233	0.711248	0.339169	417	98.6667	318.333
PgL0112070.1	PgAP2/ERF4	PgL0252050.1	PgAP2/ERF105	0.376728	1.37907	0.273176	669	167	502
PgL0108720.1	NA	PgL0327190.1	PgAP2/ERF39	0.256229	0.996059	0.257243	414	99.1667	314.833
PgL0100640.1	PgAP2/ERF24	PgL0334520.1	PgAP2/ERF50	0.204871	0.923933	0.221737	591	153.583	437.417
PgL0046450.1	PgAP2/ERF32	PgL0179160.1	PgAP2/ERF72	0.409982	1.69632	0.241689	678	165.333	512.667
PgL0089240.1	PgAP2/ERF33	PgL0229560.1	PgAP2/ERF73	0.306586	0.977636	0.3136	543	140.333	402.667
PgL0091030.1	PgAP2/ERF34	PgL0231790.1	PgAP2/ERF75	0.362617	1.47666	0.245566	945	230	715
PgL0092760.1	PgAP2/ERF31	PgL0234040.1	NA	0.40303	1.57151	0.256461	642	158.5	483.5
PgL0088060.1	PgAP2/ERF33	PgL0228110.1	PgAP2/ERF60	0.58097	NaN	NaN	795	188.667	606.333
PgL0091030.1	PgAP2/ERF27	PgL0200020.1	PgAP2/ERF67	0.416867	1.52853	0.272724	924	224.083	699.917
PgL0081470.1	PgAP2/ERF30	PgL0211900.1	PgAP2/ERF68	0.410191	1.75759	0.233383	633	151.917	481.083
PgL0087720.1	PgAP2/ERF22	PgL0221690.1	PgAP2/ERF80	0.437069	1.18442	0.369017	585	148.5	436.5
PgL0042760.1	PgAP2/ERF30	PgL0249530.1	PgAP2/ERF86	0.292959	1.07484	0.272561	567	135.417	431.583
PgL0087720.1	PgAP2/ERF26	PgL0264720.1	NA	0.435895	1.47454	0.295613	558	144.833	413.167
PgL0074570.1	PgAP2/ERF32	PgL0247240.1	PgAP2/ERF104	0.544132	2.50621	0.217114	729	175.083	553.917
PgL0089240.1	PgAP2/ERF30	PgL0332040.1	PgAP2/ERF105	0.387868	1.18717	0.326716	570	144.583	425.417
PgL0060410.1	PgAP2/ERF25	PgL0010700.1	PgAP2/ERF108	0.390651	1.29886	0.300765	609	145.667	463.333
PgL0180480.1	PgAP2/ERF52	PgL0292510.1	PgAP2/ERF93	0.432361	1.60791	0.268896	834	200.75	633.25
PgL0172990.1	PgAP2/ERF47	PgL0300030.1	NA	0.417881	1.35986	0.307297	762	185.083	576.917
PgL0177480.1	PgAP2/ERF51	PgL0296050.1	PgAP2/ERF94	0.306231	2.13378	0.143516	1446	330.667	1115.33
PgL0179240.1	PgAP2/ERF48	PgL0294350.1	PgAP2/ERF97	0.346405	1.40367	0.246785	732	170.583	561.417
PgL0184180.1	PgAP2/ERF53	PgL0288850.1	PgAP2/ERF92	0.175548	0.890333	0.197172	966	224.333	741.667
PgL0156240.1	PgAP2/ERF40	PgL0327190.1	PgAP2/ERF103	0.373231	1.99242	0.187326	432	104.083	327.917
PgL0163490.1	PgAP2/ERF45	PgL0014140.1	PgAP2/ERF110	0.243396	NaN	NaN	528	126.667	401.333
PgL0149150.1	PgAP2/ERF39	PgL0012300.1	PgAP2/ERF109	0.474732	1.59814	0.297052	648	165.167	482.833
PgL0201150.1	PgAP2/ERF61	PgL0233080.1	PgAP2/ERF74	0.503313	2.81021	0.179102	678	162.5	515.5
PgL0200020.1	PgAP2/ERF60	PgL0231790.1	PgAP2/ERF73	0.447336	1.33983	0.333877	891	218.5	672.5
PgL0221680.1	PgAP2/ERF68	PgL0264720.1	PgAP2/ERF86	0.559954	0.995759	0.562339	492	127	365
PgL0248560.1	PgL0248560.1	PgL0296050.1	PgAP2/ERF97	0.78032	NaN	NaN	1143	269.5	873.5
PgL0243930.1	PgAP2/ERF78	PgL0327190.1	PgAP2/ERF103	0.309068	1.03931	0.297378	417	101.5	315.5
PgL0236780.1	PgAP2/ERF76	PgL0322130.1	PgAP2/ERF101	0.353516	NaN	NaN	975	213.75	761.25
PgL0288610.1	PgAP2/ERF91	PgL0030560.1	PgAP2/ERF115	0.526914	NaN	NaN	840	190.083	649.917
