# Supplementary material for: Genome-Wide Identification and Comprehensive Analysis of the AP2/ERF Gene Family in Pomegranate Fruit Development and Postharvest Preservation
Source: Genes (Basel). 2022 May 17;13(5):895. doi: 10.3390/genes13050895 (PMC9141937; doi:10.3390/genes13050895)
Supplement: Supplementary file 1 [file genes-13-00895-s001.zip › genes-1706806-supplementary/Supplementary material/Table S6.xls]

## Sheet: Arabidopsis_thaliana
Table S6. Syntenic gene pairs between AP2/ERF genes in pomegranate and those in Arabidopsis thaliana. Chr: chromosome.
Chr name of pomegranate	Gene ID	Gene name	Chr name of Arabidopsis	Gene ID
Lachesis_group0	PgL0134940.1	PgAP2/ERF15	1	AT1G63030.2
Lachesis_group0	PgL0134940.1	PgAP2/ERF15	1	AT1G12610.1
Lachesis_group0	PgL0128750.1	PgAP2/ERF10	1	AT1G01250.1
Lachesis_group0	PgL0095630.1	PgAP2/ERF1	1	AT1G15360.2
Lachesis_group0	PgL0100640.1	PgAP2/ERF4	1	AT1G53170.1
Lachesis_group0	PgL0137000.1	PgAP2/ERF21	1	AT1G64380.1
Lachesis_group0	PgL0132590.1	PgAP2/ERF13	2	AT2G44840.1
Lachesis_group0	PgL0129250.1	PgAP2/ERF11	2	AT2G46310.1
Lachesis_group0	PgL0100640.1	PgAP2/ERF4	3	AT3G15210.1
Lachesis_group0	PgL0129250.1	PgAP2/ERF11	3	AT3G61630.1
Lachesis_group0	PgL0108720.1	PgAP2/ERF6	3	AT3G50260.1
Lachesis_group0	PgL0136590.1	PgAP2/ERF20	4	AT4G23750.1
Lachesis_group0	PgL0136590.1	PgAP2/ERF20	4	AT4G11140.1
Lachesis_group0	PgL0132590.1	PgAP2/ERF13	4	AT4G17490.1
Lachesis_group0	PgL0132590.1	PgAP2/ERF13	5	AT5G47220.1
Lachesis_group0	PgL0134940.1	PgAP2/ERF15	5	AT5G51990.1
Lachesis_group0	PgL0119730.1	PgAP2/ERF9	5	AT5G11590.1
Lachesis_group1	PgL0060410.1	PgAP2/ERF25	1	AT1G19210.1
Lachesis_group1	PgL0087720.1	PgAP2/ERF30	1	AT1G28360.1
Lachesis_group1	PgL0074570.1	PgAP2/ERF26	2	AT2G40340.6
Lachesis_group1	PgL0091030.1	PgAP2/ERF33	2	AT2G46310.1
Lachesis_group1	PgL0074570.1	PgAP2/ERF26	3	AT3G11020.1
Lachesis_group1	PgL0091030.1	PgAP2/ERF33	4	AT4G27950.1
Lachesis_group1	PgL0088060.1	PgAP2/ERF31	4	AT4G28140.1
Lachesis_group1	PgL0081470.1	PgAP2/ERF27	4	AT4G34410.1
Lachesis_group1	PgL0091030.1	PgAP2/ERF33	5	AT5G53290.1
Lachesis_group1	PgL0092720.1	PgAP2/ERF34	5	AT5G61590.1
Lachesis_group1	PgL0087720.1	PgAP2/ERF30	5	AT5G44210.1
Lachesis_group1	PgL0046450.1	PgAP2/ERF24	5	AT5G13910.1
Lachesis_group1	PgL0074570.1	PgAP2/ERF26	5	AT5G05410.1
Lachesis_group1	PgL0092720.1	PgAP2/ERF34	5	AT5G07580.1
Lachesis_group2	PgL0180480.1	PgAP2/ERF52	1	AT1G24590.1
Lachesis_group2	PgL0184180.1	PgAP2/ERF53	1	AT1G13260.1
Lachesis_group2	PgL0184180.1	PgAP2/ERF53	1	AT1G68840.1
Lachesis_group2	PgL0163570.1	PgAP2/ERF46	1	AT1G80580.1
Lachesis_group2	PgL0184180.1	PgAP2/ERF53	1	AT1G25560.1
Lachesis_group2	PgL0163100.1	PgAP2/ERF44	1	AT1G16060.1
Lachesis_group2	PgL0179160.1	PgAP2/ERF50	1	AT1G28160.1
Lachesis_group2	PgL0180480.1	PgAP2/ERF52	1	AT1G12980.1
Lachesis_group2	PgL0177480.1	PgAP2/ERF48	1	AT1G51190.1
Lachesis_group2	PgL0156240.1	PgAP2/ERF40	2	AT2G23340.1
Lachesis_group2	PgL0172990.1	PgAP2/ERF47	2	AT2G28550.3
Lachesis_group2	PgL0184180.1	PgAP2/ERF53	3	AT3G25730.1
Lachesis_group2	PgL0156240.1	PgAP2/ERF40	3	AT3G50260.1
Lachesis_group2	PgL0149150.1	PgAP2/ERF39	3	AT3G16280.2
Lachesis_group2	PgL0177480.1	PgAP2/ERF48	3	AT3G20840.1
Lachesis_group2	PgL0156240.1	PgAP2/ERF40	4	AT4G36900.1
Lachesis_group2	PgL0158000.1	PgAP2/ERF42	4	AT4G37750.1
Lachesis_group2	PgL0172990.1	PgAP2/ERF47	5	AT5G60120.2
Lachesis_group2	PgL0149150.1	PgAP2/ERF39	5	AT5G25810.1
Lachesis_group2	PgL0156240.1	PgAP2/ERF40	5	AT5G67190.1
Lachesis_group2	PgL0179240.1	PgAP2/ERF51	5	AT5G13330.1
Lachesis_group2	PgL0178630.1	PgAP2/ERF49	5	AT5G19790.1
Lachesis_group2	PgL0160300.1	PgAP2/ERF43	5	AT5G64750.1
Lachesis_group3	PgL0191520.1	PgAP2/ERF56	1	AT1G78080.1
Lachesis_group3	PgL0221680.1	PgAP2/ERF68	1	AT1G28360.1
Lachesis_group3	PgL0191520.1	PgAP2/ERF56	1	AT1G22190.1
Lachesis_group3	PgL0197580.1	PgAP2/ERF58	1	AT1G43160.1
Lachesis_group3	PgL0207310.1	PgAP2/ERF64	1	AT1G71450.1
Lachesis_group3	PgL0207380.1	PgAP2/ERF66	1	AT1G71520.1
Lachesis_group3	PgL0201150.1	PgAP2/ERF61	1	AT1G63030.2
Lachesis_group3	PgL0199810.1	PgAP2/ERF59	1	AT1G64380.1
Lachesis_group3	PgL0191520.1	PgAP2/ERF56	1	AT1G36060.1
Lachesis_group3	PgL0201150.1	PgAP2/ERF61	1	AT1G12610.1
Lachesis_group3	PgL0233080.1	PgAP2/ERF74	1	AT1G63030.2
Lachesis_group3	PgL0233080.1	PgAP2/ERF74	1	AT1G12610.1
Lachesis_group3	PgL0203950.1	PgAP2/ERF62	2	AT2G44840.1
Lachesis_group3	PgL0189810.1	PgAP2/ERF54	2	AT2G44840.1
Lachesis_group3	PgL0200020.1	PgAP2/ERF60	2	AT2G46310.1
Lachesis_group3	PgL0200020.1	PgAP2/ERF60	3	AT3G61630.1
Lachesis_group3	PgL0200020.1	PgAP2/ERF60	4	AT4G11140.1
Lachesis_group3	PgL0222190.1	PgAP2/ERF70	4	AT4G18450.1
Lachesis_group3	PgL0231790.1	PgAP2/ERF73	4	AT4G27950.1
Lachesis_group3	PgL0191520.1	PgAP2/ERF56	4	AT4G39780.1
Lachesis_group3	PgL0200020.1	PgAP2/ERF60	4	AT4G23750.1
Lachesis_group3	PgL0233080.1	PgAP2/ERF74	4	AT4G25470.1
Lachesis_group3	PgL0189810.1	PgAP2/ERF54	4	AT4G17490.1
Lachesis_group3	PgL0189810.1	PgAP2/ERF54	5	AT5G47220.1
Lachesis_group3	PgL0231790.1	PgAP2/ERF73	5	AT5G53290.1
Lachesis_group3	PgL0234040.1	PgAP2/ERF75	5	AT5G61600.1
Lachesis_group3	PgL0201150.1	PgAP2/ERF61	5	AT5G51990.1
Lachesis_group4	PgL0257160.1	PgAP2/ERF83	1	AT1G04370.1
Lachesis_group4	PgL0264720.1	PgAP2/ERF86	1	AT1G28360.1
Lachesis_group4	PgL0243390.1	PgAP2/ERF77	2	AT2G22200.1
Lachesis_group4	PgL0243930.1	PgAP2/ERF78	2	AT2G23340.1
Lachesis_group4	PgL0257160.1	PgAP2/ERF83	3	AT3G23220.1
Lachesis_group4	PgL0257240.1	PgAP2/ERF85	3	AT3G23240.1
Lachesis_group4	PgL0248720.1	PgAP2/ERF79	3	AT3G57600.1
Lachesis_group4	PgL0243930.1	PgAP2/ERF78	3	AT3G50260.1
Lachesis_group4	PgL0252050.1	PgAP2/ERF81	3	AT3G16770.1
Lachesis_group4	PgL0243390.1	PgAP2/ERF77	4	AT4G39780.1
Lachesis_group4	PgL0252740.1	PgAP2/ERF82	5	AT5G18560.1
Lachesis_group4	PgL0243390.1	PgAP2/ERF77	5	AT5G65130.2
Lachesis_group5	PgL0288610.1	PgAP2/ERF91	1	AT1G68550.2
Lachesis_group5	PgL0292510.1	PgAP2/ERF93	1	AT1G12980.1
Lachesis_group5	PgL0288610.1	PgAP2/ERF91	1	AT1G25470.2
Lachesis_group5	PgL0288850.1	PgAP2/ERF92	1	AT1G25560.1
Lachesis_group5	PgL0296050.1	PgAP2/ERF97	1	AT1G51190.1
Lachesis_group5	PgL0292510.1	PgAP2/ERF93	1	AT1G24590.1
Lachesis_group5	PgL0273490.1	PgAP2/ERF89	1	AT1G53910.1
Lachesis_group5	PgL0288850.1	PgAP2/ERF92	1	AT1G68840.1
Lachesis_group5	PgL0288850.1	PgAP2/ERF92	1	AT1G13260.1
Lachesis_group5	PgL0272520.1	PgAP2/ERF88	1	AT1G72570.1
Lachesis_group5	PgL0285560.1	PgAP2/ERF90	2	AT2G47520.1
Lachesis_group5	PgL0273490.1	PgAP2/ERF89	3	AT3G14230.1
Lachesis_group5	PgL0296050.1	PgAP2/ERF97	3	AT3G20840.1
Lachesis_group5	PgL0288850.1	PgAP2/ERF92	3	AT3G25730.1
Lachesis_group5	PgL0288610.1	PgAP2/ERF91	3	AT3G25890.2
Lachesis_group6	PgL0334520.1	PgAP2/ERF105	1	AT1G53170.1
Lachesis_group6	PgL0325150.1	PgAP2/ERF102	1	AT1G75490.1
Lachesis_group6	PgL0327190.1	PgAP2/ERF103	2	AT2G23340.1
Lachesis_group6	PgL0334520.1	PgAP2/ERF105	3	AT3G15210.1
Lachesis_group6	PgL0327190.1	PgAP2/ERF103	3	AT3G50260.1
Lachesis_group6	PgL0327190.1	PgAP2/ERF103	5	AT5G67190.1
Lachesis_group7	PgL0019340.1	PgAP2/ERF112	1	AT1G77640.1
Lachesis_group7	PgL0019340.1	PgAP2/ERF112	1	AT1G21910.1
Lachesis_group7	PgL0019340.1	PgAP2/ERF112	1	AT1G44830.1
Lachesis_group7	PgL0030560.1	PgAP2/ERF115	1	AT1G68550.2
Lachesis_group7	PgL0030560.1	PgAP2/ERF115	1	AT1G49120.1
Lachesis_group7	PgL0006530.1	PgAP2/ERF107	2	AT2G40220.1
Lachesis_group7	PgL0022140.1	PgAP2/ERF113	2	AT2G31230.1
Lachesis_group7	PgL0012300.1	PgAP2/ERF109	2	AT2G25820.1
Lachesis_group7	PgL0012300.1	PgAP2/ERF109	4	AT4G32800.1
Lachesis_group7	PgL0028160.1	PgAP2/ERF114	4	AT4G13040.3
Lachesis_group7	PgL0016900.1	PgAP2/ERF111	5	AT5G57390.1
Lachesis_group7	PgL0014140.1	PgAP2/ERF110	5	AT5G25190.1

## Sheet: Grape
Table S6. Synteny blocks of AP2/ERF genes between pomegranate and grape genomes. Chr: chromosome.
Chr name	Gene ID	Gene name	Chr name	Gene ID
Lachesis_group0	PgL0095630.1	PgAP2/ERF1	11	VIT_11s0016g05340.t01
Lachesis_group0	PgL0100640.1	PgAP2/ERF4	12	VIT_12s0028g03270.t01
Lachesis_group0	PgL0128750.1	PgAP2/ERF10	15	VIT_15s0046g00310.t01
Lachesis_group0	PgL0129250.1	PgAP2/ERF11	15	VIT_15s0046g01390.t01
Lachesis_group0	PgL0132590.1	PgAP2/ERF13	15	VIT_15s0021g01590.t01
Lachesis_group0	PgL0136590.1	PgAP2/ERF20	15	VIT_15s0046g01390.t01
Lachesis_group0	PgL0134940.1	PgAP2/ERF15	16	VIT_16s0100g00380.t01
Lachesis_group0	PgL0109430.1	PgAP2/ERF7	18	VIT_18s0001g08610.t01
Lachesis_group0	PgL0108720.1	PgAP2/ERF6	18	VIT_18s0001g10150.t01
Lachesis_group0	PgL0100640.1	PgAP2/ERF4	19	VIT_19s0014g02240.t01
Lachesis_group0	PgL0134940.1	PgAP2/ERF15	2	VIT_02s0025g04440.t01
Lachesis_group0	PgL0137000.1	PgAP2/ERF21	2	VIT_02s0025g01360.t01
Lachesis_group0	PgL0119730.1	PgAP2/ERF9	4	VIT_04s0008g03400.t01
Lachesis_group0	PgL0112070.1	PgAP2/ERF8	5	VIT_05s0077g01860.t01
Lachesis_group0	PgL0112070.1	PgAP2/ERF8	7	VIT_07s0005g00820.t01
Lachesis_group0	PgL0099760.1	PgAP2/ERF3	7	VIT_07s0005g03270.t01
Lachesis_group0	PgL0099750.1	PgAP2/ERF2	7	VIT_07s0005g03280.t01
Lachesis_group0	PgL0095630.1	PgAP2/ERF1	9	VIT_09s0002g06750.t01
Lachesis_group1	PgL0087720.1	PgAP2/ERF30	10	VIT_10s0003g00130.t01
Lachesis_group1	PgL0060410.1	PgAP2/ERF25	11	VIT_11s0016g00660.t01
Lachesis_group1	PgL0089240.1	PgAP2/ERF32	12	VIT_12s0059g01460.t01
Lachesis_group1	PgL0087720.1	PgAP2/ERF30	12	VIT_12s0028g03270.t01
Lachesis_group1	PgL0074570.1	PgAP2/ERF26	13	VIT_13s0067g01960.t01
Lachesis_group1	PgL0042760.1	PgAP2/ERF22	14	VIT_14s0081g00730.t01
Lachesis_group1	PgL0046450.1	PgAP2/ERF24	14	VIT_14s0068g00860.t01
Lachesis_group1	PgL0091030.1	PgAP2/ERF33	15	VIT_15s0046g01390.t01
Lachesis_group1	PgL0091030.1	PgAP2/ERF33	16	VIT_16s0050g02400.t01
Lachesis_group1	PgL0091030.1	PgAP2/ERF33	16	VIT_16s0050g02400.t01
Lachesis_group1	PgL0092720.1	PgAP2/ERF34	16	VIT_16s0013g00950.t01
Lachesis_group1	PgL0087720.1	PgAP2/ERF30	19	VIT_19s0014g02240.t01
Lachesis_group1	PgL0088060.1	PgAP2/ERF31	19	VIT_19s0014g03180.t01
Lachesis_group1	PgL0089240.1	PgAP2/ERF32	19	VIT_19s0090g01080.t01
Lachesis_group1	PgL0081470.1	PgAP2/ERF27	3	VIT_03s0063g00460.t01
Lachesis_group2	PgL0184180.1	PgAP2/ERF53	1	VIT_01s0011g03070.t01
Lachesis_group2	PgL0179240.1	PgAP2/ERF51	1	VIT_01s0150g00120.t01
Lachesis_group2	PgL0146490.1	PgAP2/ERF36	11	VIT_11s0037g00010.t01
Lachesis_group2	PgL0146870.1	PgAP2/ERF37	11	VIT_11s0037g00870.t01
Lachesis_group2	PgL0147570.1	PgAP2/ERF38	11	VIT_11s0016g05340.t01
Lachesis_group2	PgL0149150.1	PgAP2/ERF39	11	VIT_11s0016g03350.t01
Lachesis_group2	PgL0163100.1	PgAP2/ERF44	11	VIT_11s0037g00870.t01
Lachesis_group2	PgL0179160.1	PgAP2/ERF50	14	VIT_14s0068g00860.t01
Lachesis_group2	PgL0179240.1	PgAP2/ERF51	14	VIT_14s0068g01040.t01
Lachesis_group2	PgL0179240.1	PgAP2/ERF51	17	VIT_17s0000g00200.t01
Lachesis_group2	PgL0158000.1	PgAP2/ERF42	18	VIT_18s0001g08610.t01
Lachesis_group2	PgL0156240.1	PgAP2/ERF40	18	VIT_18s0001g10150.t01
Lachesis_group2	PgL0156590.1	PgAP2/ERF41	3	VIT_03s0063g00460.t01
Lachesis_group2	PgL0163490.1	PgAP2/ERF45	4	VIT_04s0008g06000.t01
Lachesis_group2	PgL0149150.1	PgAP2/ERF39	4	VIT_04s0008g03400.t01
Lachesis_group2	PgL0184180.1	PgAP2/ERF53	6	VIT_06s0004g03590.t01
Lachesis_group2	PgL0172990.1	PgAP2/ERF47	6	VIT_06s0004g03590.t01
Lachesis_group2	PgL0178630.1	PgAP2/ERF49	6	VIT_06s0004g00490.t01
Lachesis_group2	PgL0177480.1	PgAP2/ERF48	6	VIT_06s0004g01800.t01
Lachesis_group2	PgL0156240.1	PgAP2/ERF40	7	VIT_07s0031g00190.t01
Lachesis_group2	PgL0156590.1	PgAP2/ERF41	7	VIT_07s0031g00710.t01
Lachesis_group2	PgL0160300.1	PgAP2/ERF43	7	VIT_07s0031g01980.t01
Lachesis_group2	PgL0178630.1	PgAP2/ERF49	8	VIT_08s0007g07250.t01
Lachesis_group2	PgL0184180.1	PgAP2/ERF53	8	VIT_08s0040g03180.t01
Lachesis_group2	PgL0147570.1	PgAP2/ERF38	9	VIT_09s0002g06750.t01
Lachesis_group2	PgL0163100.1	PgAP2/ERF44	9	VIT_09s0018g01650.t01
Lachesis_group2	PgL0163570.1	PgAP2/ERF46	9	VIT_09s0002g08830.t01
Lachesis_group2	PgL0149150.1	PgAP2/ERF39	9	VIT_09s0002g03940.t01
Lachesis_group3	PgL0221680.1	PgAP2/ERF68	10	VIT_10s0003g00130.t01
Lachesis_group3	PgL0229560.1	PgAP2/ERF72	12	VIT_12s0059g01460.t01
Lachesis_group3	PgL0221680.1	PgAP2/ERF68	12	VIT_12s0028g03270.t01
Lachesis_group3	PgL0203950.1	PgAP2/ERF62	15	VIT_15s0021g01590.t01
Lachesis_group3	PgL0189810.1	PgAP2/ERF54	15	VIT_15s0021g01590.t01
Lachesis_group3	PgL0200020.1	PgAP2/ERF60	15	VIT_15s0046g01390.t01
Lachesis_group3	PgL0200020.1	PgAP2/ERF60	16	VIT_16s0050g02400.t01
Lachesis_group3	PgL0189810.1	PgAP2/ERF54	16	VIT_16s0013g00890.t01
Lachesis_group3	PgL0189820.1	PgAP2/ERF55	16	VIT_16s0013g00900.t01
Lachesis_group3	PgL0231790.1	PgAP2/ERF73	16	VIT_16s0050g02400.t01
Lachesis_group3	PgL0201150.1	PgAP2/ERF61	16	VIT_16s0100g00380.t01
Lachesis_group3	PgL0234040.1	PgAP2/ERF75	16	VIT_16s0013g01110.t01
Lachesis_group3	PgL0191520.1	PgAP2/ERF56	18	VIT_18s0001g05250.t01
Lachesis_group3	PgL0197580.1	PgAP2/ERF58	18	VIT_18s0072g00260.t01
Lachesis_group3	PgL0229560.1	PgAP2/ERF72	19	VIT_19s0090g01080.t01
Lachesis_group3	PgL0201150.1	PgAP2/ERF61	2	VIT_02s0025g04460.t01
Lachesis_group3	PgL0233080.1	PgAP2/ERF74	2	VIT_02s0025g04460.t01
Lachesis_group3	PgL0199810.1	PgAP2/ERF59	2	VIT_02s0025g01360.t01
Lachesis_group3	PgL0211900.1	PgAP2/ERF67	3	VIT_03s0063g00460.t01
Lachesis_group3	PgL0225350.1	PgAP2/ERF71	6	VIT_06s0004g00490.t01
Lachesis_group3	PgL0211900.1	PgAP2/ERF67	7	VIT_07s0031g00710.t01
Lachesis_group3	PgL0225350.1	PgAP2/ERF71	8	VIT_08s0007g07250.t01
Lachesis_group4	PgL0264720.1	PgAP2/ERF86	10	VIT_10s0003g00130.t01
Lachesis_group4	PgL0264720.1	PgAP2/ERF86	12	VIT_12s0028g03270.t01
Lachesis_group4	PgL0249530.1	PgAP2/ERF80	14	VIT_14s0081g00730.t01
Lachesis_group4	PgL0236780.1	PgAP2/ERF76	14	VIT_14s0108g01220.t01
Lachesis_group4	PgL0243930.1	PgAP2/ERF78	18	VIT_18s0001g10150.t01
Lachesis_group4	PgL0264720.1	PgAP2/ERF86	19	VIT_19s0014g02240.t01
Lachesis_group4	PgL0252050.1	PgAP2/ERF81	5	VIT_05s0077g01860.t01
Lachesis_group4	PgL0257160.1	PgAP2/ERF83	5	VIT_05s0049g00490.t01
Lachesis_group4	PgL0257240.1	PgAP2/ERF85	5	VIT_05s0049g00510.t01
Lachesis_group4	PgL0252050.1	PgAP2/ERF81	7	VIT_07s0005g00820.t01
Lachesis_group4	PgL0248720.1	PgAP2/ERF79	8	VIT_08s0007g08150.t01
Lachesis_group5	PgL0288850.1	PgAP2/ERF92	1	VIT_01s0011g03070.t01
Lachesis_group5	PgL0288610.1	PgAP2/ERF91	1	VIT_01s0011g03470.t01
Lachesis_group5	PgL0294350.1	PgAP2/ERF94	1	VIT_01s0150g00120.t01
Lachesis_group5	PgL0288850.1	PgAP2/ERF92	14	VIT_14s0083g00130.t01
Lachesis_group5	PgL0294350.1	PgAP2/ERF94	17	VIT_17s0000g00200.t01
Lachesis_group5	PgL0271980.1	PgAP2/ERF87	18	VIT_18s0072g00260.t01
Lachesis_group5	PgL0285560.1	PgAP2/ERF90	5	VIT_05s0077g01860.t01
Lachesis_group5	PgL0296050.1	PgAP2/ERF97	6	VIT_06s0004g01800.t01
Lachesis_group5	PgL0285560.1	PgAP2/ERF90	7	VIT_07s0005g00820.t01
Lachesis_group5	PgL0271980.1	PgAP2/ERF87	7	VIT_07s0031g01980.t01
Lachesis_group5	PgL0273490.1	PgAP2/ERF89	9	VIT_09s0002g00470.t01
Lachesis_group5	PgL0272520.1	PgAP2/ERF88	9	VIT_09s0002g01370.t01
Lachesis_group6	PgL0334520.1	PgAP2/ERF105	10	VIT_10s0003g00130.t01
Lachesis_group6	PgL0334520.1	PgAP2/ERF105	12	VIT_12s0028g03270.t01
Lachesis_group6	PgL0322130.1	PgAP2/ERF101	14	VIT_14s0108g01220.t01
Lachesis_group6	PgL0306180.1	PgAP2/ERF98	17	VIT_17s0000g04480.t01
Lachesis_group6	PgL0327190.1	PgAP2/ERF103	18	VIT_18s0001g10150.t01
Lachesis_group6	PgL0325150.1	PgAP2/ERF102	18	VIT_18s0001g13320.t01
Lachesis_group6	PgL0332040.1	PgAP2/ERF104	19	VIT_19s0090g01080.t01
Lachesis_group6	PgL0334520.1	PgAP2/ERF105	19	VIT_19s0014g02240.t01
Lachesis_group6	PgL0319680.1	PgAP2/ERF100	5	VIT_05s0029g00140.t01
Lachesis_group6	PgL0327190.1	PgAP2/ERF103	7	VIT_07s0031g00190.t01
Lachesis_group7	PgL0030560.1	PgAP2/ERF115	1	VIT_01s0011g03470.t01
Lachesis_group7	PgL0012300.1	PgAP2/ERF109	11	VIT_11s0016g03350.t01
Lachesis_group7	PgL0016900.1	PgAP2/ERF111	11	VIT_11s0052g00840.t01
Lachesis_group7	PgL0010700.1	PgAP2/ERF108	11	VIT_11s0016g00660.t01
Lachesis_group7	PgL0006530.1	PgAP2/ERF107	13	VIT_13s0067g01400.t01
Lachesis_group7	PgL0019340.1	PgAP2/ERF112	18	VIT_18s0001g03240.t01
Lachesis_group7	PgL0012300.1	PgAP2/ERF109	4	VIT_04s0008g03400.t01
Lachesis_group7	PgL0014140.1	PgAP2/ERF110	4	VIT_04s0008g06000.t01
Lachesis_group7	PgL0022140.1	PgAP2/ERF113	7	VIT_07s0005g03230.t01

## Sheet: Rice
Table S6. Synteny blocks of AP2/ERF genes between pomegranate and rice genomes. Chr: chromosome.
Chr name	Gene ID	Gene name	Chr name	Gene ID
Lachesis_group0	PgL0129250.1	PgAP2/ERF11	1	Os01t0657400-00
Lachesis_group0	PgL0132590.1	PgAP2/ERF13	2	Os02t0654700-01
Lachesis_group0	PgL0134940.1	PgAP2/ERF15	2	Os02t0677300-02
Lachesis_group0	PgL0134940.1	PgAP2/ERF15	3	Os03t0117900-01
Lachesis_group0	PgL0132590.1	PgAP2/ERF13	4	Os04t0546800-01
Lachesis_group0	PgL0134940.1	PgAP2/ERF15	4	Os04t0572400-00
Lachesis_group0	PgL0134940.1	PgAP2/ERF15	9	Os09t0522100-00
Lachesis_group1	PgL0091030.1	PgAP2/ERF33	1	Os01t0657400-00
Lachesis_group1	PgL0092720.1	PgAP2/ERF34	2	Os02t0654700-01
Lachesis_group1	PgL0046450.1	PgAP2/ERF24	4	Os04t0399800-00
Lachesis_group1	PgL0092720.1	PgAP2/ERF34	4	Os04t0546800-01
Lachesis_group1	PgL0074570.1	PgAP2/ERF26	5	Os05t0473300-01
Lachesis_group2	PgL0163490.1	PgAP2/ERF45	2	Os02t0797100-00
Lachesis_group2	PgL0147570.1	PgAP2/ERF38	2	Os02t0202000-01
Lachesis_group2	PgL0180480.1	PgAP2/ERF52	2	Os02t0594300-00
Lachesis_group2	PgL0179240.1	PgAP2/ERF51	4	Os04t0398000-01
Lachesis_group2	PgL0179160.1	PgAP2/ERF50	4	Os04t0399800-00
Lachesis_group2	PgL0172990.1	PgAP2/ERF47	5	Os05t0121600-01
Lachesis_group2	PgL0147570.1	PgAP2/ERF38	6	Os06t0604000-02
Lachesis_group2	PgL0163490.1	PgAP2/ERF45	6	Os06t0181700-01
Lachesis_group2	PgL0178630.1	PgAP2/ERF49	7	Os07t0575000-00
Lachesis_group2	PgL0146870.1	PgAP2/ERF37	8	Os08t0442400-01
Lachesis_group2	PgL0146870.1	PgAP2/ERF37	9	Os09t0423800-01
Lachesis_group3	PgL0200020.1	PgAP2/ERF60	1	Os01t0657400-00
Lachesis_group3	PgL0231790.1	PgAP2/ERF73	1	Os01t0657400-00
Lachesis_group3	PgL0197580.1	PgAP2/ERF58	1	Os01t0868000-01
Lachesis_group3	PgL0197580.1	PgAP2/ERF58	11	Os11t0168500-00
Lachesis_group3	PgL0197580.1	PgAP2/ERF58	12	Os12t0168100-01
Lachesis_group3	PgL0191520.1	PgAP2/ERF56	2	Os02t0752800-01
Lachesis_group3	PgL0203950.1	PgAP2/ERF62	2	Os02t0654700-01
Lachesis_group3	PgL0189810.1	PgAP2/ERF54	2	Os02t0654700-01
Lachesis_group3	PgL0201150.1	PgAP2/ERF61	2	Os02t0677300-02
Lachesis_group3	PgL0233080.1	PgAP2/ERF74	2	Os02t0677300-02
Lachesis_group3	PgL0234040.1	PgAP2/ERF75	2	Os02t0654700-01
Lachesis_group3	PgL0233080.1	PgAP2/ERF74	4	Os04t0572400-00
Lachesis_group3	PgL0189810.1	PgAP2/ERF54	4	Os04t0546800-01
Lachesis_group3	PgL0203950.1	PgAP2/ERF62	4	Os04t0546800-01
Lachesis_group3	PgL0201150.1	PgAP2/ERF61	4	Os04t0572400-00
Lachesis_group3	PgL0234040.1	PgAP2/ERF75	4	Os04t0546800-01
Lachesis_group3	PgL0197580.1	PgAP2/ERF58	5	Os05t0437100-00
Lachesis_group3	PgL0191520.1	PgAP2/ERF56	8	Os08t0408500-01
Lachesis_group3	PgL0211900.1	PgAP2/ERF67	9	Os09t0457900-01
Lachesis_group3	PgL0201150.1	PgAP2/ERF61	9	Os09t0522100-00
Lachesis_group4	PgL0243390.1	PgAP2/ERF77	2	Os02t0752800-01
Lachesis_group4	PgL0252740.1	PgAP2/ERF82	7	Os07t0669500-01
Lachesis_group5	PgL0292510.1	PgAP2/ERF93	2	Os02t0594300-00
Lachesis_group5	PgL0272520.1	PgAP2/ERF88	3	Os03t0176300-00
Lachesis_group7	PgL0014140.1	PgAP2/ERF110	2	Os02t0797100-00
Lachesis_group7	PgL0019340.1	PgAP2/ERF112	2	Os02t0767800-00
Lachesis_group7	PgL0006530.1	PgAP2/ERF107	5	Os05t0351200-00
Lachesis_group7	PgL0014140.1	PgAP2/ERF110	6	Os06t0181700-01
Lachesis_group7	PgL0010700.1	PgAP2/ERF108	8	Os08t0454000-01

## Sheet: Maize
Table S6. Synteny blocks of AP2/ERF genes between pomegranate and maize genomes. Chr: chromosome.
Chr name	Gene ID	Gene name	Chr name	Gene ID
Lachesis_group0	PgL0134940.1	PgAP2/ERF15	2	Zm00001d002618_T001
Lachesis_group0	PgL0134940.1	PgAP2/ERF15	2	Zm00001d006170_T001
Lachesis_group0	PgL0132590.1	PgAP2/ERF13	2	Zm00001d002760_T001
Lachesis_group0	PgL0132590.1	PgAP2/ERF13	4	Zm00001d051340_T001
Lachesis_group0	PgL0132590.1	PgAP2/ERF13	5	Zm00001d017462_T001
Lachesis_group0	PgL0134940.1	PgAP2/ERF15	5	Zm00001d017592_T001
Lachesis_group0	PgL0134940.1	PgAP2/ERF15	7	Zm00001d021207_T001
Lachesis_group1	PgL0046450.1	PgAP2/ERF24	2	Zm00001d003871_T001
Lachesis_group1	PgL0046450.1	PgAP2/ERF24	5	Zm00001d016623_T001
Lachesis_group1	PgL0091030.1	PgAP2/ERF33	8	Zm00001d011499_T001
Lachesis_group2	PgL0146870.1	PgAP2/ERF37	1	Zm00001d032144_T001
Lachesis_group2	PgL0179240.1	PgAP2/ERF51	1	Zm00001d031673_T001
Lachesis_group2	PgL0158000.1	PgAP2/ERF42	1	Zm00001d034204_T001
Lachesis_group2	PgL0179160.1	PgAP2/ERF50	2	Zm00001d003871_T001
Lachesis_group2	PgL0179240.1	PgAP2/ERF51	5	Zm00001d016616_T001
Lachesis_group2	PgL0179160.1	PgAP2/ERF50	5	Zm00001d016623_T001
Lachesis_group2	PgL0172990.1	PgAP2/ERF47	6	Zm00001d035512_T001
Lachesis_group2	PgL0146870.1	PgAP2/ERF37	7	Zm00001d020540_T002
Lachesis_group2	PgL0179240.1	PgAP2/ERF51	7	Zm00001d021089_T001
Lachesis_group2	PgL0178630.1	PgAP2/ERF49	7	Zm00001d021892_T001
Lachesis_group2	PgL0163490.1	PgAP2/ERF45	9	Zm00001d045120_T001
Lachesis_group2	PgL0147570.1	PgAP2/ERF38	9	Zm00001d046501_T001
Lachesis_group3	PgL0191520.1	PgAP2/ERF56	1	Zm00001d032295_T001
Lachesis_group3	PgL0189810.1	PgAP2/ERF54	1	Zm00001d029940_T001
Lachesis_group3	PgL0203950.1	PgAP2/ERF62	1	Zm00001d029940_T001
Lachesis_group3	PgL0233080.1	PgAP2/ERF74	2	Zm00001d002618_T001
Lachesis_group3	PgL0201150.1	PgAP2/ERF61	2	Zm00001d002618_T001
Lachesis_group3	PgL0189810.1	PgAP2/ERF54	2	Zm00001d002760_T001
Lachesis_group3	PgL0203950.1	PgAP2/ERF62	2	Zm00001d002760_T001
Lachesis_group3	PgL0211900.1	PgAP2/ERF67	2	Zm00001d005892_T001
Lachesis_group3	PgL0197580.1	PgAP2/ERF58	3	Zm00001d042717_T001
Lachesis_group3	PgL0231790.1	PgAP2/ERF73	3	Zm00001d044004_T001
Lachesis_group3	PgL0200020.1	PgAP2/ERF60	3	Zm00001d044004_T001
Lachesis_group3	PgL0191520.1	PgAP2/ERF56	4	Zm00001d052229_T001
Lachesis_group3	PgL0191520.1	PgAP2/ERF56	5	Zm00001d018081_T001
Lachesis_group3	PgL0189810.1	PgAP2/ERF54	5	Zm00001d017462_T001
Lachesis_group3	PgL0203950.1	PgAP2/ERF62	5	Zm00001d017462_T001
Lachesis_group3	PgL0234040.1	PgAP2/ERF75	5	Zm00001d017462_T001
Lachesis_group3	PgL0222190.1	PgAP2/ERF70	6	Zm00001d039019_T001
Lachesis_group3	PgL0197580.1	PgAP2/ERF58	6	Zm00001d038320_T001
Lachesis_group3	PgL0191520.1	PgAP2/ERF56	7	Zm00001d020267_T001
Lachesis_group3	PgL0200020.1	PgAP2/ERF60	8	Zm00001d011499_T001
Lachesis_group4	PgL0243390.1	PgAP2/ERF77	5	Zm00001d018081_T001
Lachesis_group4	PgL0252740.1	PgAP2/ERF82	7	Zm00001d022488_T001
Lachesis_group5	PgL0272520.1	PgAP2/ERF88	1	Zm00001d027878_T002
Lachesis_group5	PgL0292510.1	PgAP2/ERF93	4	Zm00001d050948_T001
Lachesis_group7	PgL0028160.1	PgAP2/ERF114	5	Zm00001d016535_T001
Lachesis_group7	PgL0019340.1	PgAP2/ERF112	6	Zm00001d037165_T001
Lachesis_group7	PgL0014140.1	PgAP2/ERF110	9	Zm00001d045120_T001
