# Supplementary material for: Genome-Wide Identification and Comprehensive Analysis of the AP2/ERF Gene Family in Pomegranate Fruit Development and Postharvest Preservation
Source: Genes (Basel). 2022 May 17;13(5):895. doi: 10.3390/genes13050895 (PMC9141937; doi:10.3390/genes13050895)
Supplement: Supplementary file 1 [file genes-13-00895-s001.zip › genes-1706806-supplementary/Supplementary material/Table S7.xls]

## Sheet: Table S7
Table S7. GO annotations of the PgAP2/ERF genes. MF: molecular function; CC: cellular component; BP: biological process.
Gene ID	Gene Name	Gene Ontology	GO ID	Description of GO terms
PgL0042760.1	PgAP2/ERF22	MF	3700	DNA-binding transcription factor activity
PgL0042760.1	PgAP2/ERF22	CC	5634	nucleus
PgL0042760.1	PgAP2/ERF22	BP	6355	regulation of transcription, DNA-templated
PgL0042760.1	PgAP2/ERF22	MF	3677	DNA binding
PgL0042760.1	PgAP2/ERF22	MF	1067	transcription regulatory region nucleic acid binding
PgL0042760.1	PgAP2/ERF22	BP	6952	defense response
PgL0042760.1	PgAP2/ERF22	BP	9873	ethylene-activated signaling pathway
PgL0042760.1	PgAP2/ERF22	BP	10200	response to chitin
PgL0249530.1	PgAP2/ERF80	MF	3700	DNA-binding transcription factor activity
PgL0249530.1	PgAP2/ERF80	CC	5634	nucleus
PgL0249530.1	PgAP2/ERF80	BP	6355	regulation of transcription, DNA-templated
PgL0249530.1	PgAP2/ERF80	MF	3677	DNA binding
PgL0249530.1	PgAP2/ERF80	BP	6952	defense response
PgL0249530.1	PgAP2/ERF80	BP	9873	ethylene-activated signaling pathway
PgL0022140.1	PgAP2/ERF113	MF	3700	DNA-binding transcription factor activity
PgL0022140.1	PgAP2/ERF113	CC	5634	nucleus
PgL0022140.1	PgAP2/ERF113	BP	6355	regulation of transcription, DNA-templated
PgL0022140.1	PgAP2/ERF113	MF	3677	DNA binding
PgL0022140.1	PgAP2/ERF113	CC	16021	integral component of membrane
PgL0022140.1	PgAP2/ERF113	BP	6952	defense response
PgL0022140.1	PgAP2/ERF113	BP	9873	ethylene-activated signaling pathway
PgL0257240.1	PgAP2/ERF85	BP	6952	defense response
PgL0257240.1	PgAP2/ERF85	MF	3700	DNA-binding transcription factor activity
PgL0257240.1	PgAP2/ERF85	CC	5634	nucleus
PgL0257240.1	PgAP2/ERF85	BP	6355	regulation of transcription, DNA-templated
PgL0257240.1	PgAP2/ERF85	MF	3677	DNA binding
PgL0092720.1	PgAP2/ERF34	MF	3700	DNA-binding transcription factor activity
PgL0092720.1	PgAP2/ERF34	CC	5634	nucleus
PgL0092720.1	PgAP2/ERF34	BP	6355	regulation of transcription, DNA-templated
PgL0092720.1	PgAP2/ERF34	MF	3677	DNA binding
PgL0092720.1	PgAP2/ERF34	BP	6952	defense response
PgL0092720.1	PgAP2/ERF34	BP	9873	ethylene-activated signaling pathway
PgL0132590.1	PgAP2/ERF13	MF	3700	DNA-binding transcription factor activity
PgL0132590.1	PgAP2/ERF13	CC	5634	nucleus
PgL0132590.1	PgAP2/ERF13	BP	6355	regulation of transcription, DNA-templated
PgL0132590.1	PgAP2/ERF13	MF	3677	DNA binding
PgL0132590.1	PgAP2/ERF13	BP	6952	defense response
PgL0132590.1	PgAP2/ERF13	BP	9873	ethylene-activated signaling pathway
PgL0189810.1	PgAP2/ERF54	MF	3700	DNA-binding transcription factor activity
PgL0189810.1	PgAP2/ERF54	CC	5634	nucleus
PgL0189810.1	PgAP2/ERF54	BP	6355	regulation of transcription, DNA-templated
PgL0189810.1	PgAP2/ERF54	MF	3677	DNA binding
PgL0189810.1	PgAP2/ERF54	CC	16021	integral component of membrane
PgL0189810.1	PgAP2/ERF54	BP	6952	defense response
PgL0234040.1	PgAP2/ERF75	MF	3700	DNA-binding transcription factor activity
PgL0234040.1	PgAP2/ERF75	CC	5634	nucleus
PgL0234040.1	PgAP2/ERF75	BP	6355	regulation of transcription, DNA-templated
PgL0234040.1	PgAP2/ERF75	MF	3677	DNA binding
PgL0234040.1	PgAP2/ERF75	BP	6952	defense response
PgL0234040.1	PgAP2/ERF75	BP	9873	ethylene-activated signaling pathway
PgL0195910.1	PgAP2/ERF57	MF	3700	DNA-binding transcription factor activity
PgL0195910.1	PgAP2/ERF57	CC	5634	nucleus
PgL0195910.1	PgAP2/ERF57	BP	6355	regulation of transcription, DNA-templated
PgL0195910.1	PgAP2/ERF57	MF	3677	DNA binding
PgL0195910.1	PgAP2/ERF57	MF	166	nucleotide binding
PgL0203960.1	PgAP2/ERF63	MF	3700	DNA-binding transcription factor activity
PgL0203960.1	PgAP2/ERF63	CC	5634	nucleus
PgL0203960.1	PgAP2/ERF63	BP	6355	regulation of transcription, DNA-templated
PgL0203960.1	PgAP2/ERF63	MF	3677	DNA binding
PgL0203960.1	PgAP2/ERF63	MF	166	nucleotide binding
PgL0203960.1	PgAP2/ERF63	BP	6952	defense response
PgL0203960.1	PgAP2/ERF63	BP	9873	ethylene-activated signaling pathway
PgL0203950.1	PgAP2/ERF62	MF	3700	DNA-binding transcription factor activity
PgL0203950.1	PgAP2/ERF62	CC	5634	nucleus
PgL0203950.1	PgAP2/ERF62	BP	6355	regulation of transcription, DNA-templated
PgL0203950.1	PgAP2/ERF62	MF	3677	DNA binding
PgL0203950.1	PgAP2/ERF62	MF	166	nucleotide binding
PgL0203950.1	PgAP2/ERF62	BP	6952	defense response
PgL0092750.1	PgAP2/ERF35	MF	3700	DNA-binding transcription factor activity
PgL0092750.1	PgAP2/ERF35	BP	6952	defense response
PgL0092750.1	PgAP2/ERF35	CC	5634	nucleus
PgL0092750.1	PgAP2/ERF35	BP	6355	regulation of transcription, DNA-templated
PgL0092750.1	PgAP2/ERF35	MF	3677	DNA binding
PgL0092750.1	PgAP2/ERF35	BP	9873	ethylene-activated signaling pathway
PgL0132630.1	PgAP2/ERF14	MF	3700	DNA-binding transcription factor activity
PgL0132630.1	PgAP2/ERF14	CC	5634	nucleus
PgL0132630.1	PgAP2/ERF14	BP	6355	regulation of transcription, DNA-templated
PgL0132630.1	PgAP2/ERF14	MF	3677	DNA binding
PgL0132630.1	PgAP2/ERF14	BP	6952	defense response
PgL0132630.1	PgAP2/ERF14	BP	9873	ethylene-activated signaling pathway
PgL0189820.1	PgAP2/ERF55	MF	3700	DNA-binding transcription factor activity
PgL0189820.1	PgAP2/ERF55	CC	5634	nucleus
PgL0189820.1	PgAP2/ERF55	BP	6355	regulation of transcription, DNA-templated
PgL0189820.1	PgAP2/ERF55	MF	3677	DNA binding
PgL0189820.1	PgAP2/ERF55	BP	6952	defense response
PgL0189820.1	PgAP2/ERF55	BP	9873	ethylene-activated signaling pathway
PgL0309110.1	PgAP2/ERF99	MF	3700	DNA-binding transcription factor activity
PgL0309110.1	PgAP2/ERF99	CC	5634	nucleus
PgL0309110.1	PgAP2/ERF99	BP	6355	regulation of transcription, DNA-templated
PgL0309110.1	PgAP2/ERF99	MF	3677	DNA binding
PgL0309110.1	PgAP2/ERF99	BP	9873	ethylene-activated signaling pathway
PgL0309110.1	PgAP2/ERF99	BP	6952	defense response
PgL0309110.1	PgAP2/ERF99	BP	10200	response to chitin
PgL0309110.1	PgAP2/ERF99	BP	10186	positive regulation of cellular defense response
PgL0309110.1	PgAP2/ERF99	BP	90332	stomatal closure
PgL0309110.1	PgAP2/ERF99	BP	9789	positive regulation of abscisic acid-activated signaling pathway
PgL0309110.1	PgAP2/ERF99	BP	1903508	positive regulation of nucleic acid-templated transcription
PgL0099750.1	PgAP2/ERF2	MF	3700	DNA-binding transcription factor activity
PgL0099750.1	PgAP2/ERF2	CC	5634	nucleus
PgL0099750.1	PgAP2/ERF2	BP	6355	regulation of transcription, DNA-templated
PgL0099750.1	PgAP2/ERF2	MF	3677	DNA binding
PgL0099750.1	PgAP2/ERF2	BP	10200	response to chitin
PgL0099750.1	PgAP2/ERF2	BP	6952	defense response
PgL0099750.1	PgAP2/ERF2	BP	9873	ethylene-activated signaling pathway
PgL0099760.1	PgAP2/ERF3	MF	3700	DNA-binding transcription factor activity
PgL0099760.1	PgAP2/ERF3	CC	5634	nucleus
PgL0099760.1	PgAP2/ERF3	BP	6355	regulation of transcription, DNA-templated
PgL0099760.1	PgAP2/ERF3	MF	3677	DNA binding
PgL0099760.1	PgAP2/ERF3	BP	6952	defense response
PgL0257190.1	PgAP2/ERF84	MF	3700	DNA-binding transcription factor activity
PgL0257190.1	PgAP2/ERF84	CC	5634	nucleus
PgL0257190.1	PgAP2/ERF84	BP	6355	regulation of transcription, DNA-templated
PgL0257190.1	PgAP2/ERF84	MF	3677	DNA binding
PgL0257190.1	PgAP2/ERF84	BP	9873	ethylene-activated signaling pathway
PgL0257190.1	PgAP2/ERF84	BP	10200	response to chitin
PgL0257190.1	PgAP2/ERF84	BP	6952	defense response
PgL0257160.1	PgAP2/ERF83	MF	3700	DNA-binding transcription factor activity
PgL0257160.1	PgAP2/ERF83	CC	5634	nucleus
PgL0257160.1	PgAP2/ERF83	BP	6355	regulation of transcription, DNA-templated
PgL0257160.1	PgAP2/ERF83	MF	3677	DNA binding
PgL0257160.1	PgAP2/ERF83	BP	6952	defense response
PgL0257160.1	PgAP2/ERF83	BP	9873	ethylene-activated signaling pathway
PgL0222190.1	PgAP2/ERF70	MF	3700	DNA-binding transcription factor activity
PgL0222190.1	PgAP2/ERF70	CC	5634	nucleus
PgL0222190.1	PgAP2/ERF70	BP	6355	regulation of transcription, DNA-templated
PgL0222190.1	PgAP2/ERF70	MF	3677	DNA binding
PgL0222190.1	PgAP2/ERF70	CC	16021	integral component of membrane
PgL0222190.1	PgAP2/ERF70	MF	1067	transcription regulatory region nucleic acid binding
PgL0222190.1	PgAP2/ERF70	BP	6952	defense response
PgL0222190.1	PgAP2/ERF70	BP	9873	ethylene-activated signaling pathway
PgL0222190.1	PgAP2/ERF70	BP	10200	response to chitin
PgL0046450.1	PgAP2/ERF24	MF	3700	DNA-binding transcription factor activity
PgL0046450.1	PgAP2/ERF24	CC	5634	nucleus
PgL0046450.1	PgAP2/ERF24	BP	6355	regulation of transcription, DNA-templated
PgL0046450.1	PgAP2/ERF24	MF	3677	DNA binding
PgL0046450.1	PgAP2/ERF24	BP	6952	defense response
PgL0179160.1	PgAP2/ERF50	MF	3700	DNA-binding transcription factor activity
PgL0179160.1	PgAP2/ERF50	CC	5634	nucleus
PgL0179160.1	PgAP2/ERF50	BP	6355	regulation of transcription, DNA-templated
PgL0179160.1	PgAP2/ERF50	MF	3677	DNA binding
PgL0179160.1	PgAP2/ERF50	MF	1067	transcription regulatory region nucleic acid binding
PgL0179160.1	PgAP2/ERF50	BP	6952	defense response
PgL0179160.1	PgAP2/ERF50	BP	10030	positive regulation of seed germination
PgL0179160.1	PgAP2/ERF50	BP	9873	ethylene-activated signaling pathway
PgL0179160.1	PgAP2/ERF50	BP	9740	gibberellic acid mediated signaling pathway
PgL0252740.1	PgAP2/ERF82	MF	3700	DNA-binding transcription factor activity
PgL0252740.1	PgAP2/ERF82	CC	5634	nucleus
PgL0252740.1	PgAP2/ERF82	BP	6355	regulation of transcription, DNA-templated
PgL0252740.1	PgAP2/ERF82	MF	3677	DNA binding
PgL0252740.1	PgAP2/ERF82	BP	6952	defense response
PgL0252740.1	PgAP2/ERF82	BP	9873	ethylene-activated signaling pathway
PgL0252740.1	PgAP2/ERF82	BP	10582	floral meristem determinacy
PgL0252740.1	PgAP2/ERF82	BP	2000032	regulation of secondary shoot formation
PgL0252740.1	PgAP2/ERF82	BP	1903508	positive regulation of nucleic acid-templated transcription
PgL0292510.1	PgAP2/ERF93	MF	3700	DNA-binding transcription factor activity
PgL0292510.1	PgAP2/ERF93	CC	5634	nucleus
PgL0292510.1	PgAP2/ERF93	BP	6355	regulation of transcription, DNA-templated
PgL0292510.1	PgAP2/ERF93	MF	3677	DNA binding
PgL0292510.1	PgAP2/ERF93	CC	16021	integral component of membrane
PgL0292510.1	PgAP2/ERF93	BP	6952	defense response
PgL0292510.1	PgAP2/ERF93	BP	9873	ethylene-activated signaling pathway
PgL0180480.1	PgAP2/ERF52	MF	3700	DNA-binding transcription factor activity
PgL0180480.1	PgAP2/ERF52	CC	5634	nucleus
PgL0180480.1	PgAP2/ERF52	BP	6355	regulation of transcription, DNA-templated
PgL0180480.1	PgAP2/ERF52	MF	3677	DNA binding
PgL0180480.1	PgAP2/ERF52	CC	16021	integral component of membrane
PgL0180480.1	PgAP2/ERF52	BP	6952	defense response
PgL0180480.1	PgAP2/ERF52	BP	9873	ethylene-activated signaling pathway
PgL0089240.1	PgAP2/ERF32	MF	3700	DNA-binding transcription factor activity
PgL0089240.1	PgAP2/ERF32	CC	5634	nucleus
PgL0089240.1	PgAP2/ERF32	BP	6355	regulation of transcription, DNA-templated
PgL0089240.1	PgAP2/ERF32	MF	3677	DNA binding
PgL0089240.1	PgAP2/ERF32	MF	1067	transcription regulatory region nucleic acid binding
PgL0089240.1	PgAP2/ERF32	BP	6952	defense response
PgL0229560.1	PgAP2/ERF72	MF	3700	DNA-binding transcription factor activity
PgL0229560.1	PgAP2/ERF72	CC	5634	nucleus
PgL0229560.1	PgAP2/ERF72	BP	6355	regulation of transcription, DNA-templated
PgL0229560.1	PgAP2/ERF72	MF	3677	DNA binding
PgL0229560.1	PgAP2/ERF72	MF	1067	transcription regulatory region nucleic acid binding
PgL0229560.1	PgAP2/ERF72	BP	6952	defense response
PgL0229560.1	PgAP2/ERF72	BP	9725	response to hormone
PgL0229560.1	PgAP2/ERF72	BP	9414	response to water deprivation
PgL0229560.1	PgAP2/ERF72	BP	97305	response to alcohol
PgL0229560.1	PgAP2/ERF72	BP	33993	response to lipid
PgL0229560.1	PgAP2/ERF72	BP	71495	cellular response to endogenous stimulus
PgL0229560.1	PgAP2/ERF72	BP	71310	cellular response to organic substance
PgL0229560.1	PgAP2/ERF72	BP	1903507	negative regulation of nucleic acid-templated transcription
PgL0229560.1	PgAP2/ERF72	BP	2000113	negative regulation of cellular macromolecule biosynthetic process
PgL0229560.1	PgAP2/ERF72	BP	160	phosphorelay signal transduction system
PgL0332040.1	PgAP2/ERF104	MF	3700	DNA-binding transcription factor activity
PgL0332040.1	PgAP2/ERF104	CC	5634	nucleus
PgL0332040.1	PgAP2/ERF104	BP	6355	regulation of transcription, DNA-templated
PgL0332040.1	PgAP2/ERF104	MF	3677	DNA binding
PgL0332040.1	PgAP2/ERF104	MF	1067	transcription regulatory region nucleic acid binding
PgL0332040.1	PgAP2/ERF104	MF	5515	protein binding
PgL0332040.1	PgAP2/ERF104	BP	9873	ethylene-activated signaling pathway
PgL0332040.1	PgAP2/ERF104	BP	6952	defense response
PgL0332040.1	PgAP2/ERF104	BP	10105	negative regulation of ethylene-activated signaling pathway
PgL0332040.1	PgAP2/ERF104	BP	9414	response to water deprivation
PgL0332040.1	PgAP2/ERF104	BP	9737	response to abscisic acid
PgL0332040.1	PgAP2/ERF104	BP	1903507	negative regulation of nucleic acid-templated transcription
PgL0332040.1	PgAP2/ERF104	BP	2000113	negative regulation of cellular macromolecule biosynthetic process
PgL0087720.1	PgAP2/ERF30	MF	3700	DNA-binding transcription factor activity
PgL0087720.1	PgAP2/ERF30	CC	5634	nucleus
PgL0087720.1	PgAP2/ERF30	BP	6355	regulation of transcription, DNA-templated
PgL0087720.1	PgAP2/ERF30	MF	3677	DNA binding
PgL0087720.1	PgAP2/ERF30	BP	6952	defense response
PgL0087720.1	PgAP2/ERF30	BP	7165	signal transduction
PgL0221680.1	PgAP2/ERF68	MF	3700	DNA-binding transcription factor activity
PgL0221680.1	PgAP2/ERF68	CC	5634	nucleus
PgL0221680.1	PgAP2/ERF68	BP	6355	regulation of transcription, DNA-templated
PgL0221680.1	PgAP2/ERF68	MF	3677	DNA binding
PgL0221680.1	PgAP2/ERF68	MF	5515	protein binding
PgL0221680.1	PgAP2/ERF68	BP	6952	defense response
PgL0221680.1	PgAP2/ERF68	BP	9873	ethylene-activated signaling pathway
PgL0264720.1	PgAP2/ERF86	MF	3700	DNA-binding transcription factor activity
PgL0264720.1	PgAP2/ERF86	CC	5634	nucleus
PgL0264720.1	PgAP2/ERF86	BP	6355	regulation of transcription, DNA-templated
PgL0264720.1	PgAP2/ERF86	MF	3677	DNA binding
PgL0264720.1	PgAP2/ERF86	BP	6952	defense response
PgL0221690.1	PgAP2/ERF69	MF	3700	DNA-binding transcription factor activity
PgL0221690.1	PgAP2/ERF69	CC	5634	nucleus
PgL0221690.1	PgAP2/ERF69	BP	6355	regulation of transcription, DNA-templated
PgL0221690.1	PgAP2/ERF69	MF	3677	DNA binding
PgL0334520.1	PgAP2/ERF105	MF	3700	DNA-binding transcription factor activity
PgL0334520.1	PgAP2/ERF105	CC	5634	nucleus
PgL0334520.1	PgAP2/ERF105	BP	6355	regulation of transcription, DNA-templated
PgL0334520.1	PgAP2/ERF105	MF	3677	DNA binding
PgL0334520.1	PgAP2/ERF105	MF	1067	transcription regulatory region nucleic acid binding
PgL0334520.1	PgAP2/ERF105	CC	70013	intracellular organelle lumen
PgL0334520.1	PgAP2/ERF105	MF	5515	protein binding
PgL0334520.1	PgAP2/ERF105	BP	6952	defense response
PgL0334520.1	PgAP2/ERF105	BP	10200	response to chitin
PgL0334520.1	PgAP2/ERF105	BP	9867	jasmonic acid mediated signaling pathway
PgL0334520.1	PgAP2/ERF105	BP	10105	negative regulation of ethylene-activated signaling pathway
PgL0334520.1	PgAP2/ERF105	BP	2218	activation of innate immune response
PgL0334520.1	PgAP2/ERF105	BP	9873	ethylene-activated signaling pathway
PgL0334520.1	PgAP2/ERF105	BP	71456	cellular response to hypoxia
PgL0334520.1	PgAP2/ERF105	BP	9737	response to abscisic acid
PgL0334520.1	PgAP2/ERF105	BP	2252	immune effector process
PgL0334520.1	PgAP2/ERF105	BP	9617	response to bacterium
PgL0334520.1	PgAP2/ERF105	BP	1903507	negative regulation of nucleic acid-templated transcription
PgL0334520.1	PgAP2/ERF105	BP	6955	immune response
PgL0334520.1	PgAP2/ERF105	BP	2000113	negative regulation of cellular macromolecule biosynthetic process
PgL0100640.1	PgAP2/ERF4	MF	3700	DNA-binding transcription factor activity
PgL0100640.1	PgAP2/ERF4	CC	5634	nucleus
PgL0100640.1	PgAP2/ERF4	BP	6355	regulation of transcription, DNA-templated
PgL0100640.1	PgAP2/ERF4	MF	3677	DNA binding
PgL0100640.1	PgAP2/ERF4	MF	1067	transcription regulatory region nucleic acid binding
PgL0100640.1	PgAP2/ERF4	CC	70013	intracellular organelle lumen
PgL0100640.1	PgAP2/ERF4	MF	5515	protein binding
PgL0100640.1	PgAP2/ERF4	BP	6952	defense response
PgL0100640.1	PgAP2/ERF4	BP	9723	response to ethylene
PgL0100640.1	PgAP2/ERF4	BP	9755	hormone-mediated signaling pathway
PgL0100640.1	PgAP2/ERF4	BP	10200	response to chitin
PgL0100640.1	PgAP2/ERF4	BP	71395	cellular response to jasmonic acid stimulus
PgL0100640.1	PgAP2/ERF4	BP	2218	activation of innate immune response
PgL0100640.1	PgAP2/ERF4	BP	9737	response to abscisic acid
PgL0100640.1	PgAP2/ERF4	BP	2252	immune effector process
PgL0100640.1	PgAP2/ERF4	BP	9617	response to bacterium
PgL0100640.1	PgAP2/ERF4	BP	10105	negative regulation of ethylene-activated signaling pathway
PgL0100640.1	PgAP2/ERF4	BP	1903507	negative regulation of nucleic acid-templated transcription
PgL0100640.1	PgAP2/ERF4	BP	6955	immune response
PgL0100640.1	PgAP2/ERF4	BP	2000113	negative regulation of cellular macromolecule biosynthetic process
PgL0100640.1	PgAP2/ERF4	BP	71456	cellular response to hypoxia
PgL0100640.1	PgAP2/ERF4	BP	160	phosphorelay signal transduction system
PgL0112070.1	PgAP2/ERF8	MF	3700	DNA-binding transcription factor activity
PgL0112070.1	PgAP2/ERF8	CC	5634	nucleus
PgL0112070.1	PgAP2/ERF8	BP	6355	regulation of transcription, DNA-templated
PgL0112070.1	PgAP2/ERF8	MF	3677	DNA binding
PgL0252050.1	PgAP2/ERF81	MF	3700	DNA-binding transcription factor activity
PgL0252050.1	PgAP2/ERF81	CC	5634	nucleus
PgL0252050.1	PgAP2/ERF81	BP	6355	regulation of transcription, DNA-templated
PgL0252050.1	PgAP2/ERF81	MF	3677	DNA binding
PgL0252050.1	PgAP2/ERF81	CC	70013	intracellular organelle lumen
PgL0252050.1	PgAP2/ERF81	CC	43232	intracellular non-membrane-bounded organelle
PgL0252050.1	PgAP2/ERF81	BP	6952	defense response
PgL0252050.1	PgAP2/ERF81	BP	9873	ethylene-activated signaling pathway
PgL0252050.1	PgAP2/ERF81	BP	10200	response to chitin
PgL0273490.1	PgAP2/ERF89	MF	3700	DNA-binding transcription factor activity
PgL0273490.1	PgAP2/ERF89	CC	5634	nucleus
PgL0273490.1	PgAP2/ERF89	BP	6355	regulation of transcription, DNA-templated
PgL0273490.1	PgAP2/ERF89	MF	3677	DNA binding
PgL0273490.1	PgAP2/ERF89	BP	6952	defense response
PgL0285560.1	PgAP2/ERF90	MF	3700	DNA-binding transcription factor activity
PgL0285560.1	PgAP2/ERF90	CC	5634	nucleus
PgL0285560.1	PgAP2/ERF90	BP	6355	regulation of transcription, DNA-templated
PgL0285560.1	PgAP2/ERF90	MF	3677	DNA binding
PgL0285560.1	PgAP2/ERF90	BP	6952	defense response
PgL0211900.1	PgAP2/ERF67	MF	3700	DNA-binding transcription factor activity
PgL0211900.1	PgAP2/ERF67	CC	5634	nucleus
PgL0211900.1	PgAP2/ERF67	BP	6355	regulation of transcription, DNA-templated
PgL0211900.1	PgAP2/ERF67	MF	3677	DNA binding
PgL0211900.1	PgAP2/ERF67	BP	6952	defense response
PgL0211900.1	PgAP2/ERF67	BP	9873	ethylene-activated signaling pathway
PgL0081490.1	PgAP2/ERF28	MF	3700	DNA-binding transcription factor activity
PgL0081490.1	PgAP2/ERF28	CC	5634	nucleus
PgL0081490.1	PgAP2/ERF28	BP	6355	regulation of transcription, DNA-templated
PgL0081490.1	PgAP2/ERF28	MF	3677	DNA binding
PgL0081490.1	PgAP2/ERF28	MF	1067	transcription regulatory region nucleic acid binding
PgL0081490.1	PgAP2/ERF28	BP	9873	ethylene-activated signaling pathway
PgL0081490.1	PgAP2/ERF28	BP	62211	root regeneration
PgL0081490.1	PgAP2/ERF28	BP	6952	defense response
PgL0081490.1	PgAP2/ERF28	BP	90357	regulation of tryptophan metabolic process
PgL0081490.1	PgAP2/ERF28	BP	10200	response to chitin
PgL0081490.1	PgAP2/ERF28	BP	10928	regulation of auxin mediated signaling pathway
PgL0081490.1	PgAP2/ERF28	BP	10087	phloem or xylem histogenesis
PgL0081490.1	PgAP2/ERF28	BP	9620	response to fungus
PgL0081490.1	PgAP2/ERF28	BP	6955	immune response
PgL0081490.1	PgAP2/ERF28	BP	51301	cell division
PgL0156590.1	PgAP2/ERF41	MF	3700	DNA-binding transcription factor activity
PgL0156590.1	PgAP2/ERF41	CC	5634	nucleus
PgL0156590.1	PgAP2/ERF41	BP	6355	regulation of transcription, DNA-templated
PgL0156590.1	PgAP2/ERF41	MF	3677	DNA binding
PgL0156590.1	PgAP2/ERF41	BP	6952	defense response
PgL0156590.1	PgAP2/ERF41	BP	9873	ethylene-activated signaling pathway
PgL0081470.1	PgAP2/ERF27	MF	3700	DNA-binding transcription factor activity
PgL0081470.1	PgAP2/ERF27	CC	5634	nucleus
PgL0081470.1	PgAP2/ERF27	BP	6355	regulation of transcription, DNA-templated
PgL0081470.1	PgAP2/ERF27	MF	3677	DNA binding
PgL0081470.1	PgAP2/ERF27	BP	9873	ethylene-activated signaling pathway
PgL0081470.1	PgAP2/ERF27	BP	6952	defense response
PgL0294370.1	PgAP2/ERF95	MF	3700	DNA-binding transcription factor activity
PgL0294370.1	PgAP2/ERF95	CC	5634	nucleus
PgL0294370.1	PgAP2/ERF95	BP	6355	regulation of transcription, DNA-templated
PgL0294370.1	PgAP2/ERF95	MF	3677	DNA binding
PgL0294370.1	PgAP2/ERF95	MF	1067	transcription regulatory region nucleic acid binding
PgL0294370.1	PgAP2/ERF95	BP	71497	cellular response to freezing
PgL0294370.1	PgAP2/ERF95	BP	19757	glycosinolate metabolic process
PgL0294370.1	PgAP2/ERF95	BP	16143	S-glycoside metabolic process
PgL0294370.1	PgAP2/ERF95	BP	9753	response to jasmonic acid
PgL0294370.1	PgAP2/ERF95	BP	9751	response to salicylic acid
PgL0294370.1	PgAP2/ERF95	BP	9873	ethylene-activated signaling pathway
PgL0294370.1	PgAP2/ERF95	BP	9651	response to salt stress
PgL0294370.1	PgAP2/ERF95	BP	9414	response to water deprivation
PgL0294370.1	PgAP2/ERF95	BP	9737	response to abscisic acid
PgL0294370.1	PgAP2/ERF95	BP	1903508	positive regulation of nucleic acid-templated transcription
PgL0294370.1	PgAP2/ERF95	BP	6952	defense response
PgL0294370.1	PgAP2/ERF95	BP	1901564	organonitrogen compound metabolic process
PgL0294390.1	PgAP2/ERF96	MF	3700	DNA-binding transcription factor activity
PgL0294390.1	PgAP2/ERF96	CC	5634	nucleus
PgL0294390.1	PgAP2/ERF96	BP	6355	regulation of transcription, DNA-templated
PgL0294390.1	PgAP2/ERF96	MF	3677	DNA binding
PgL0294390.1	PgAP2/ERF96	CC	16021	integral component of membrane
PgL0294390.1	PgAP2/ERF96	MF	1067	transcription regulatory region nucleic acid binding
PgL0294390.1	PgAP2/ERF96	MF	5515	protein binding
PgL0294390.1	PgAP2/ERF96	BP	6952	defense response
PgL0294390.1	PgAP2/ERF96	BP	9873	ethylene-activated signaling pathway
PgL0294390.1	PgAP2/ERF96	BP	9620	response to fungus
PgL0294390.1	PgAP2/ERF96	BP	6955	immune response
PgL0294390.1	PgAP2/ERF96	BP	7275	multicellular organism development
PgL0294350.1	PgAP2/ERF94	MF	3700	DNA-binding transcription factor activity
PgL0294350.1	PgAP2/ERF94	CC	5634	nucleus
PgL0294350.1	PgAP2/ERF94	BP	6355	regulation of transcription, DNA-templated
PgL0294350.1	PgAP2/ERF94	MF	3677	DNA binding
PgL0294350.1	PgAP2/ERF94	BP	6952	defense response
PgL0179240.1	PgAP2/ERF51	MF	3700	DNA-binding transcription factor activity
PgL0179240.1	PgAP2/ERF51	CC	5634	nucleus
PgL0179240.1	PgAP2/ERF51	BP	6355	regulation of transcription, DNA-templated
PgL0179240.1	PgAP2/ERF51	MF	3677	DNA binding
PgL0179240.1	PgAP2/ERF51	BP	6952	defense response
PgL0197580.1	PgAP2/ERF58	MF	3700	DNA-binding transcription factor activity
PgL0197580.1	PgAP2/ERF58	CC	5634	nucleus
PgL0197580.1	PgAP2/ERF58	BP	6355	regulation of transcription, DNA-templated
PgL0197580.1	PgAP2/ERF58	MF	3677	DNA binding
PgL0197580.1	PgAP2/ERF58	BP	6952	defense response
PgL0040890.1	PgAP2/ERF116	MF	3700	DNA-binding transcription factor activity
PgL0040890.1	PgAP2/ERF116	CC	5634	nucleus
PgL0040890.1	PgAP2/ERF116	BP	6355	regulation of transcription, DNA-templated
PgL0040890.1	PgAP2/ERF116	MF	3677	DNA binding
PgL0040890.1	PgAP2/ERF116	CC	16021	integral component of membrane
PgL0040890.1	PgAP2/ERF116	BP	9873	ethylene-activated signaling pathway
PgL0040890.1	PgAP2/ERF116	BP	6952	defense response
PgL0040890.1	PgAP2/ERF116	BP	15074	DNA integration
PgL0271980.1	PgAP2/ERF87	MF	3700	DNA-binding transcription factor activity
PgL0271980.1	PgAP2/ERF87	CC	5634	nucleus
PgL0271980.1	PgAP2/ERF87	BP	6355	regulation of transcription, DNA-templated
PgL0271980.1	PgAP2/ERF87	MF	3677	DNA binding
PgL0271980.1	PgAP2/ERF87	CC	16021	integral component of membrane
PgL0271980.1	PgAP2/ERF87	BP	6952	defense response
PgL0271980.1	PgAP2/ERF87	BP	9873	ethylene-activated signaling pathway
PgL0160300.1	PgAP2/ERF43	MF	3700	DNA-binding transcription factor activity
PgL0160300.1	PgAP2/ERF43	CC	5634	nucleus
PgL0160300.1	PgAP2/ERF43	BP	6355	regulation of transcription, DNA-templated
PgL0160300.1	PgAP2/ERF43	MF	3677	DNA binding
PgL0160300.1	PgAP2/ERF43	BP	6952	defense response
PgL0030560.1	PgAP2/ERF115	MF	3700	DNA-binding transcription factor activity
PgL0030560.1	PgAP2/ERF115	CC	5634	nucleus
PgL0030560.1	PgAP2/ERF115	BP	6355	regulation of transcription, DNA-templated
PgL0030560.1	PgAP2/ERF115	MF	3677	DNA binding
PgL0030560.1	PgAP2/ERF115	MF	166	nucleotide binding
PgL0030560.1	PgAP2/ERF115	CC	16021	integral component of membrane
PgL0030560.1	PgAP2/ERF115	BP	6952	defense response
PgL0030560.1	PgAP2/ERF115	BP	9873	ethylene-activated signaling pathway
PgL0288610.1	PgAP2/ERF91	MF	3700	DNA-binding transcription factor activity
PgL0288610.1	PgAP2/ERF91	CC	5634	nucleus
PgL0288610.1	PgAP2/ERF91	BP	6355	regulation of transcription, DNA-templated
PgL0288610.1	PgAP2/ERF91	MF	3677	DNA binding
PgL0100850.1	PgAP2/ERF5	MF	3700	DNA-binding transcription factor activity
PgL0100850.1	PgAP2/ERF5	CC	5634	nucleus
PgL0100850.1	PgAP2/ERF5	BP	6355	regulation of transcription, DNA-templated
PgL0100850.1	PgAP2/ERF5	MF	3677	DNA binding
PgL0100850.1	PgAP2/ERF5	BP	6952	defense response
PgL0129250.1	PgAP2/ERF11	MF	3700	DNA-binding transcription factor activity
PgL0129250.1	PgAP2/ERF11	CC	5634	nucleus
PgL0129250.1	PgAP2/ERF11	BP	6355	regulation of transcription, DNA-templated
PgL0129250.1	PgAP2/ERF11	MF	3677	DNA binding
PgL0129250.1	PgAP2/ERF11	CC	5737	cytoplasm
PgL0129250.1	PgAP2/ERF11	MF	1067	transcription regulatory region nucleic acid binding
PgL0129250.1	PgAP2/ERF11	MF	42802	identical protein binding
PgL0129250.1	PgAP2/ERF11	BP	6952	defense response
PgL0129250.1	PgAP2/ERF11	BP	48825	cotyledon development
PgL0129250.1	PgAP2/ERF11	BP	9873	ethylene-activated signaling pathway
PgL0129250.1	PgAP2/ERF11	BP	9736	cytokinin-activated signaling pathway
PgL0129250.1	PgAP2/ERF11	BP	48364	root development
PgL0231790.1	PgAP2/ERF73	MF	3700	DNA-binding transcription factor activity
PgL0231790.1	PgAP2/ERF73	CC	5634	nucleus
PgL0231790.1	PgAP2/ERF73	BP	6355	regulation of transcription, DNA-templated
PgL0231790.1	PgAP2/ERF73	MF	3677	DNA binding
PgL0231790.1	PgAP2/ERF73	CC	5737	cytoplasm
PgL0231790.1	PgAP2/ERF73	MF	5515	protein binding
PgL0231790.1	PgAP2/ERF73	BP	9873	ethylene-activated signaling pathway
PgL0231790.1	PgAP2/ERF73	BP	6952	defense response
PgL0231790.1	PgAP2/ERF73	BP	48825	cotyledon development
PgL0231790.1	PgAP2/ERF73	BP	9736	cytokinin-activated signaling pathway
PgL0091030.1	PgAP2/ERF33	MF	3700	DNA-binding transcription factor activity
PgL0091030.1	PgAP2/ERF33	CC	5634	nucleus
PgL0091030.1	PgAP2/ERF33	BP	6355	regulation of transcription, DNA-templated
PgL0091030.1	PgAP2/ERF33	MF	3677	DNA binding
PgL0091030.1	PgAP2/ERF33	CC	16021	integral component of membrane
PgL0091030.1	PgAP2/ERF33	BP	6952	defense response
PgL0091030.1	PgAP2/ERF33	BP	9873	ethylene-activated signaling pathway
PgL0200020.1	PgAP2/ERF60	MF	3700	DNA-binding transcription factor activity
PgL0200020.1	PgAP2/ERF60	CC	5634	nucleus
PgL0200020.1	PgAP2/ERF60	BP	6355	regulation of transcription, DNA-templated
PgL0200020.1	PgAP2/ERF60	MF	3677	DNA binding
PgL0200020.1	PgAP2/ERF60	CC	5737	cytoplasm
PgL0200020.1	PgAP2/ERF60	MF	1067	transcription regulatory region nucleic acid binding
PgL0200020.1	PgAP2/ERF60	MF	42802	identical protein binding
PgL0200020.1	PgAP2/ERF60	BP	9873	ethylene-activated signaling pathway
PgL0200020.1	PgAP2/ERF60	BP	6952	defense response
PgL0200020.1	PgAP2/ERF60	BP	48825	cotyledon development
PgL0200020.1	PgAP2/ERF60	BP	9736	cytokinin-activated signaling pathway
PgL0200020.1	PgAP2/ERF60	BP	48364	root development
PgL0136590.1	PgAP2/ERF20	MF	3700	DNA-binding transcription factor activity
PgL0136590.1	PgAP2/ERF20	CC	5634	nucleus
PgL0136590.1	PgAP2/ERF20	BP	6355	regulation of transcription, DNA-templated
PgL0136590.1	PgAP2/ERF20	MF	3677	DNA binding
PgL0136590.1	PgAP2/ERF20	BP	6952	defense response
PgL0163570.1	PgAP2/ERF46	MF	3700	DNA-binding transcription factor activity
PgL0163570.1	PgAP2/ERF46	CC	5634	nucleus
PgL0163570.1	PgAP2/ERF46	BP	6355	regulation of transcription, DNA-templated
PgL0163570.1	PgAP2/ERF46	MF	3677	DNA binding
PgL0163570.1	PgAP2/ERF46	BP	9873	ethylene-activated signaling pathway
PgL0163570.1	PgAP2/ERF46	BP	6952	defense response
PgL0095630.1	PgAP2/ERF1	MF	3700	DNA-binding transcription factor activity
PgL0095630.1	PgAP2/ERF1	CC	5634	nucleus
PgL0095630.1	PgAP2/ERF1	BP	6355	regulation of transcription, DNA-templated
PgL0095630.1	PgAP2/ERF1	MF	3677	DNA binding
PgL0095630.1	PgAP2/ERF1	CC	16021	integral component of membrane
PgL0095630.1	PgAP2/ERF1	BP	6952	defense response
PgL0095630.1	PgAP2/ERF1	BP	10166	wax metabolic process
PgL0095630.1	PgAP2/ERF1	BP	10143	cutin biosynthetic process
PgL0095630.1	PgAP2/ERF1	BP	9873	ethylene-activated signaling pathway
PgL0095630.1	PgAP2/ERF1	BP	9414	response to water deprivation
PgL0147570.1	PgAP2/ERF38	MF	3700	DNA-binding transcription factor activity
PgL0147570.1	PgAP2/ERF38	CC	5634	nucleus
PgL0147570.1	PgAP2/ERF38	BP	6355	regulation of transcription, DNA-templated
PgL0147570.1	PgAP2/ERF38	MF	3677	DNA binding
PgL0147570.1	PgAP2/ERF38	BP	9873	ethylene-activated signaling pathway
PgL0147570.1	PgAP2/ERF38	BP	6952	defense response
PgL0014140.1	PgAP2/ERF110	MF	3700	DNA-binding transcription factor activity
PgL0014140.1	PgAP2/ERF110	CC	5634	nucleus
PgL0014140.1	PgAP2/ERF110	BP	6355	regulation of transcription, DNA-templated
PgL0014140.1	PgAP2/ERF110	MF	3677	DNA binding
PgL0014140.1	PgAP2/ERF110	BP	9873	ethylene-activated signaling pathway
PgL0014140.1	PgAP2/ERF110	BP	6952	defense response
PgL0163490.1	PgAP2/ERF45	MF	3700	DNA-binding transcription factor activity
PgL0163490.1	PgAP2/ERF45	CC	5634	nucleus
PgL0163490.1	PgAP2/ERF45	BP	6355	regulation of transcription, DNA-templated
PgL0163490.1	PgAP2/ERF45	MF	3677	DNA binding
PgL0163490.1	PgAP2/ERF45	MF	5515	protein binding
PgL0163490.1	PgAP2/ERF45	BP	6952	defense response
PgL0163490.1	PgAP2/ERF45	BP	9873	ethylene-activated signaling pathway
PgL0306180.1	PgAP2/ERF98	MF	3700	DNA-binding transcription factor activity
PgL0306180.1	PgAP2/ERF98	CC	5634	nucleus
PgL0306180.1	PgAP2/ERF98	BP	6355	regulation of transcription, DNA-templated
PgL0306180.1	PgAP2/ERF98	MF	3677	DNA binding
PgL0306180.1	PgAP2/ERF98	BP	6952	defense response
PgL0306180.1	PgAP2/ERF98	BP	9873	ethylene-activated signaling pathway
PgL0131010.1	PgAP2/ERF12	MF	3700	DNA-binding transcription factor activity
PgL0131010.1	PgAP2/ERF12	CC	5634	nucleus
PgL0131010.1	PgAP2/ERF12	BP	6355	regulation of transcription, DNA-templated
PgL0131010.1	PgAP2/ERF12	MF	3677	DNA binding
PgL0131010.1	PgAP2/ERF12	MF	3723	RNA binding
PgL0131010.1	PgAP2/ERF12	BP	6952	defense response
PgL0131010.1	PgAP2/ERF12	BP	9873	ethylene-activated signaling pathway
PgL0225350.1	PgAP2/ERF71	MF	3700	DNA-binding transcription factor activity
PgL0225350.1	PgAP2/ERF71	CC	5634	nucleus
PgL0225350.1	PgAP2/ERF71	BP	6355	regulation of transcription, DNA-templated
PgL0225350.1	PgAP2/ERF71	MF	3677	DNA binding
PgL0225350.1	PgAP2/ERF71	BP	6952	defense response
PgL0225350.1	PgAP2/ERF71	BP	9873	ethylene-activated signaling pathway
PgL0225350.1	PgAP2/ERF71	BP	9877	nodulation
PgL0225350.1	PgAP2/ERF71	BP	1903508	positive regulation of nucleic acid-templated transcription
PgL0178630.1	PgAP2/ERF49	MF	3700	DNA-binding transcription factor activity
PgL0178630.1	PgAP2/ERF49	CC	5634	nucleus
PgL0178630.1	PgAP2/ERF49	BP	6355	regulation of transcription, DNA-templated
PgL0178630.1	PgAP2/ERF49	MF	3677	DNA binding
PgL0178630.1	PgAP2/ERF49	BP	9877	nodulation
PgL0178630.1	PgAP2/ERF49	BP	35865	cellular response to potassium ion
PgL0178630.1	PgAP2/ERF49	BP	48528	post-embryonic root development
PgL0178630.1	PgAP2/ERF49	BP	9723	response to ethylene
PgL0178630.1	PgAP2/ERF49	BP	302	response to reactive oxygen species
PgL0178630.1	PgAP2/ERF49	BP	1903508	positive regulation of nucleic acid-templated transcription
PgL0178630.1	PgAP2/ERF49	BP	6952	defense response
PgL0322130.1	PgAP2/ERF101	MF	3700	DNA-binding transcription factor activity
PgL0322130.1	PgAP2/ERF101	CC	5634	nucleus
PgL0322130.1	PgAP2/ERF101	BP	6355	regulation of transcription, DNA-templated
PgL0322130.1	PgAP2/ERF101	MF	3677	DNA binding
PgL0322130.1	PgAP2/ERF101	BP	6952	defense response
PgL0322130.1	PgAP2/ERF101	BP	9873	ethylene-activated signaling pathway
PgL0236780.1	PgAP2/ERF76	MF	3700	DNA-binding transcription factor activity
PgL0236780.1	PgAP2/ERF76	CC	5634	nucleus
PgL0236780.1	PgAP2/ERF76	BP	6355	regulation of transcription, DNA-templated
PgL0236780.1	PgAP2/ERF76	MF	3677	DNA binding
PgL0236780.1	PgAP2/ERF76	BP	6952	defense response
PgL0236780.1	PgAP2/ERF76	BP	9873	ethylene-activated signaling pathway
PgL0325150.1	PgAP2/ERF102	MF	3700	DNA-binding transcription factor activity
PgL0325150.1	PgAP2/ERF102	CC	5634	nucleus
PgL0325150.1	PgAP2/ERF102	BP	6355	regulation of transcription, DNA-templated
PgL0325150.1	PgAP2/ERF102	MF	3677	DNA binding
PgL0325150.1	PgAP2/ERF102	BP	9873	ethylene-activated signaling pathway
PgL0325150.1	PgAP2/ERF102	BP	6952	defense response
PgL0042960.1	PgAP2/ERF23	MF	3700	DNA-binding transcription factor activity
PgL0042960.1	PgAP2/ERF23	CC	5634	nucleus
PgL0042960.1	PgAP2/ERF23	BP	6355	regulation of transcription, DNA-templated
PgL0042960.1	PgAP2/ERF23	MF	3677	DNA binding
PgL0042960.1	PgAP2/ERF23	MF	1067	transcription regulatory region nucleic acid binding
PgL0042960.1	PgAP2/ERF23	BP	1903508	positive regulation of nucleic acid-templated transcription
PgL0042960.1	PgAP2/ERF23	BP	6952	defense response
PgL0248720.1	PgAP2/ERF79	MF	3700	DNA-binding transcription factor activity
PgL0248720.1	PgAP2/ERF79	CC	5634	nucleus
PgL0248720.1	PgAP2/ERF79	BP	6355	regulation of transcription, DNA-templated
PgL0248720.1	PgAP2/ERF79	MF	3677	DNA binding
PgL0248720.1	PgAP2/ERF79	MF	1067	transcription regulatory region nucleic acid binding
PgL0248720.1	PgAP2/ERF79	MF	5515	protein binding
PgL0248720.1	PgAP2/ERF79	BP	6952	defense response
PgL0248720.1	PgAP2/ERF79	BP	9873	ethylene-activated signaling pathway
PgL0248720.1	PgAP2/ERF79	BP	1903508	positive regulation of nucleic acid-templated transcription
PgL0074570.1	PgAP2/ERF26	MF	976	transcription cis-regulatory region binding
PgL0074570.1	PgAP2/ERF26	BP	45893	positive regulation of transcription, DNA-templated
PgL0074570.1	PgAP2/ERF26	CC	5634	nucleus
PgL0074570.1	PgAP2/ERF26	MF	3700	DNA-binding transcription factor activity
PgL0006530.1	PgAP2/ERF107	MF	3700	DNA-binding transcription factor activity
PgL0006530.1	PgAP2/ERF107	CC	5634	nucleus
PgL0006530.1	PgAP2/ERF107	BP	6355	regulation of transcription, DNA-templated
PgL0006530.1	PgAP2/ERF107	MF	3677	DNA binding
PgL0006530.1	PgAP2/ERF107	MF	1067	transcription regulatory region nucleic acid binding
PgL0006530.1	PgAP2/ERF107	MF	5515	protein binding
PgL0006530.1	PgAP2/ERF107	BP	6952	defense response
PgL0006530.1	PgAP2/ERF107	BP	1903508	positive regulation of nucleic acid-templated transcription
PgL0006530.1	PgAP2/ERF107	BP	2000082	regulation of L-ascorbic acid biosynthetic process
PgL0006530.1	PgAP2/ERF107	BP	10353	response to trehalose
PgL0006530.1	PgAP2/ERF107	BP	9755	hormone-mediated signaling pathway
PgL0006530.1	PgAP2/ERF107	BP	10449	root meristem growth
PgL0006530.1	PgAP2/ERF107	BP	31930	mitochondria-nucleus signaling pathway
PgL0006530.1	PgAP2/ERF107	BP	71369	cellular response to ethylene stimulus
PgL0006530.1	PgAP2/ERF107	BP	10896	regulation of triglyceride catabolic process
PgL0006530.1	PgAP2/ERF107	BP	48527	lateral root development
PgL0006530.1	PgAP2/ERF107	BP	9744	response to sucrose
PgL0006530.1	PgAP2/ERF107	BP	10119	regulation of stomatal movement
PgL0006530.1	PgAP2/ERF107	BP	9749	response to glucose
PgL0006530.1	PgAP2/ERF107	BP	9414	response to water deprivation
PgL0006530.1	PgAP2/ERF107	BP	48316	seed development
PgL0006530.1	PgAP2/ERF107	BP	71215	cellular response to abscisic acid stimulus
PgL0006530.1	PgAP2/ERF107	BP	6970	response to osmotic stress
PgL0006530.1	PgAP2/ERF107	BP	32880	regulation of protein localization
PgL0006530.1	PgAP2/ERF107	BP	160	phosphorelay signal transduction system
PgL0006530.1	PgAP2/ERF107	BP	5983	starch catabolic process
PgL0006530.1	PgAP2/ERF107	BP	10182	sugar mediated signaling pathway
PgL0319680.1	PgAP2/ERF100	MF	3700	DNA-binding transcription factor activity
PgL0319680.1	PgAP2/ERF100	CC	5634	nucleus
PgL0319680.1	PgAP2/ERF100	BP	6355	regulation of transcription, DNA-templated
PgL0319680.1	PgAP2/ERF100	MF	3677	DNA binding
PgL0319680.1	PgAP2/ERF100	BP	6952	defense response
PgL0319680.1	PgAP2/ERF100	BP	9873	ethylene-activated signaling pathway
PgL0243390.1	PgAP2/ERF77	MF	3700	DNA-binding transcription factor activity
PgL0243390.1	PgAP2/ERF77	CC	5634	nucleus
PgL0243390.1	PgAP2/ERF77	BP	6355	regulation of transcription, DNA-templated
PgL0243390.1	PgAP2/ERF77	MF	3677	DNA binding
PgL0243390.1	PgAP2/ERF77	MF	1067	transcription regulatory region nucleic acid binding
PgL0243390.1	PgAP2/ERF77	MF	5515	protein binding
PgL0243390.1	PgAP2/ERF77	BP	9873	ethylene-activated signaling pathway
PgL0243390.1	PgAP2/ERF77	BP	6952	defense response
PgL0243390.1	PgAP2/ERF77	BP	9414	response to water deprivation
PgL0243390.1	PgAP2/ERF77	BP	9620	response to fungus
PgL0243390.1	PgAP2/ERF77	BP	9409	response to cold
PgL0243390.1	PgAP2/ERF77	BP	6970	response to osmotic stress
PgL0191520.1	PgAP2/ERF56	MF	3700	DNA-binding transcription factor activity
PgL0191520.1	PgAP2/ERF56	CC	5634	nucleus
PgL0191520.1	PgAP2/ERF56	BP	6355	regulation of transcription, DNA-templated
PgL0191520.1	PgAP2/ERF56	MF	3677	DNA binding
PgL0191520.1	PgAP2/ERF56	MF	1067	transcription regulatory region nucleic acid binding
PgL0191520.1	PgAP2/ERF56	MF	5515	protein binding
PgL0191520.1	PgAP2/ERF56	BP	6952	defense response
PgL0191520.1	PgAP2/ERF56	BP	9873	ethylene-activated signaling pathway
PgL0088060.1	PgAP2/ERF31	MF	3700	DNA-binding transcription factor activity
PgL0088060.1	PgAP2/ERF31	CC	5634	nucleus
PgL0088060.1	PgAP2/ERF31	BP	6355	regulation of transcription, DNA-templated
PgL0088060.1	PgAP2/ERF31	MF	3677	DNA binding
PgL0199810.1	PgAP2/ERF59	MF	3700	DNA-binding transcription factor activity
PgL0199810.1	PgAP2/ERF59	CC	5634	nucleus
PgL0199810.1	PgAP2/ERF59	BP	6355	regulation of transcription, DNA-templated
PgL0199810.1	PgAP2/ERF59	MF	3677	DNA binding
PgL0199810.1	PgAP2/ERF59	CC	16021	integral component of membrane
PgL0199810.1	PgAP2/ERF59	BP	6952	defense response
PgL0199810.1	PgAP2/ERF59	BP	9873	ethylene-activated signaling pathway
PgL0199810.1	PgAP2/ERF59	BP	10200	response to chitin
PgL0137000.1	PgAP2/ERF21	MF	3700	DNA-binding transcription factor activity
PgL0137000.1	PgAP2/ERF21	CC	5634	nucleus
PgL0137000.1	PgAP2/ERF21	BP	6355	regulation of transcription, DNA-templated
PgL0137000.1	PgAP2/ERF21	MF	3677	DNA binding
PgL0137000.1	PgAP2/ERF21	CC	16021	integral component of membrane
PgL0137000.1	PgAP2/ERF21	BP	6952	defense response
PgL0137000.1	PgAP2/ERF21	BP	9873	ethylene-activated signaling pathway
PgL0137000.1	PgAP2/ERF21	BP	10200	response to chitin
PgL0010700.1	PgAP2/ERF108	MF	3700	DNA-binding transcription factor activity
PgL0010700.1	PgAP2/ERF108	CC	5634	nucleus
PgL0010700.1	PgAP2/ERF108	BP	6355	regulation of transcription, DNA-templated
PgL0010700.1	PgAP2/ERF108	MF	3677	DNA binding
PgL0010700.1	PgAP2/ERF108	MF	1067	transcription regulatory region nucleic acid binding
PgL0010700.1	PgAP2/ERF108	BP	2213	defense response to insect
PgL0010700.1	PgAP2/ERF108	BP	9873	ethylene-activated signaling pathway
PgL0010700.1	PgAP2/ERF108	BP	10087	phloem or xylem histogenesis
PgL0010700.1	PgAP2/ERF108	BP	9611	response to wounding
PgL0010700.1	PgAP2/ERF108	BP	51301	cell division
PgL0060410.1	PgAP2/ERF25	MF	3700	DNA-binding transcription factor activity
PgL0060410.1	PgAP2/ERF25	CC	5634	nucleus
PgL0060410.1	PgAP2/ERF25	BP	6355	regulation of transcription, DNA-templated
PgL0060410.1	PgAP2/ERF25	MF	3677	DNA binding
PgL0019340.1	PgAP2/ERF112	MF	3700	DNA-binding transcription factor activity
PgL0019340.1	PgAP2/ERF112	CC	5634	nucleus
PgL0019340.1	PgAP2/ERF112	BP	6355	regulation of transcription, DNA-templated
PgL0019340.1	PgAP2/ERF112	MF	3677	DNA binding
PgL0019340.1	PgAP2/ERF112	BP	6952	defense response
PgL0207380.1	PgAP2/ERF66	MF	3700	DNA-binding transcription factor activity
PgL0207380.1	PgAP2/ERF66	CC	5634	nucleus
PgL0207380.1	PgAP2/ERF66	BP	6355	regulation of transcription, DNA-templated
PgL0207380.1	PgAP2/ERF66	MF	3677	DNA binding
PgL0207380.1	PgAP2/ERF66	BP	9873	ethylene-activated signaling pathway
PgL0207380.1	PgAP2/ERF66	BP	6952	defense response
PgL0207380.1	PgAP2/ERF66	BP	10200	response to chitin
PgL0243930.1	PgAP2/ERF78	MF	3700	DNA-binding transcription factor activity
PgL0243930.1	PgAP2/ERF78	CC	5634	nucleus
PgL0243930.1	PgAP2/ERF78	BP	6355	regulation of transcription, DNA-templated
PgL0243930.1	PgAP2/ERF78	MF	3677	DNA binding
PgL0243930.1	PgAP2/ERF78	MF	1067	transcription regulatory region nucleic acid binding
PgL0243930.1	PgAP2/ERF78	BP	6952	defense response
PgL0243930.1	PgAP2/ERF78	BP	1900057	positive regulation of leaf senescence
PgL0243930.1	PgAP2/ERF78	BP	9873	ethylene-activated signaling pathway
PgL0243930.1	PgAP2/ERF78	BP	1903507	negative regulation of nucleic acid-templated transcription
PgL0243930.1	PgAP2/ERF78	BP	2000113	negative regulation of cellular macromolecule biosynthetic process
PgL0327190.1	PgAP2/ERF103	MF	3700	DNA-binding transcription factor activity
PgL0327190.1	PgAP2/ERF103	CC	5634	nucleus
PgL0327190.1	PgAP2/ERF103	BP	6355	regulation of transcription, DNA-templated
PgL0327190.1	PgAP2/ERF103	MF	3677	DNA binding
PgL0327190.1	PgAP2/ERF103	BP	6952	defense response
PgL0156240.1	PgAP2/ERF40	MF	3700	DNA-binding transcription factor activity
PgL0156240.1	PgAP2/ERF40	CC	5634	nucleus
PgL0156240.1	PgAP2/ERF40	BP	6355	regulation of transcription, DNA-templated
PgL0156240.1	PgAP2/ERF40	MF	3677	DNA binding
PgL0108720.1	PgAP2/ERF6	MF	3700	DNA-binding transcription factor activity
PgL0108720.1	PgAP2/ERF6	CC	5634	nucleus
PgL0108720.1	PgAP2/ERF6	BP	6355	regulation of transcription, DNA-templated
PgL0108720.1	PgAP2/ERF6	MF	3677	DNA binding
PgL0108720.1	PgAP2/ERF6	BP	9873	ethylene-activated signaling pathway
PgL0108720.1	PgAP2/ERF6	BP	9414	response to water deprivation
PgL0108720.1	PgAP2/ERF6	BP	9409	response to cold
PgL0108720.1	PgAP2/ERF6	BP	1903508	positive regulation of nucleic acid-templated transcription
PgL0207330.1	PgAP2/ERF65	MF	3700	DNA-binding transcription factor activity
PgL0207330.1	PgAP2/ERF65	CC	5634	nucleus
PgL0207330.1	PgAP2/ERF65	BP	6355	regulation of transcription, DNA-templated
PgL0207330.1	PgAP2/ERF65	MF	3677	DNA binding
PgL0207310.1	PgAP2/ERF64	MF	3700	DNA-binding transcription factor activity
PgL0207310.1	PgAP2/ERF64	CC	5634	nucleus
PgL0207310.1	PgAP2/ERF64	BP	6355	regulation of transcription, DNA-templated
PgL0207310.1	PgAP2/ERF64	MF	3677	DNA binding
PgL0207310.1	PgAP2/ERF64	BP	6952	defense response
PgL0128750.1	PgAP2/ERF10	MF	3700	DNA-binding transcription factor activity
PgL0128750.1	PgAP2/ERF10	CC	5634	nucleus
PgL0128750.1	PgAP2/ERF10	BP	6355	regulation of transcription, DNA-templated
PgL0128750.1	PgAP2/ERF10	MF	3677	DNA binding
PgL0128750.1	PgAP2/ERF10	BP	9873	ethylene-activated signaling pathway
PgL0119730.1	PgAP2/ERF9	MF	3700	DNA-binding transcription factor activity
PgL0119730.1	PgAP2/ERF9	CC	5634	nucleus
PgL0119730.1	PgAP2/ERF9	BP	6355	regulation of transcription, DNA-templated
PgL0119730.1	PgAP2/ERF9	MF	3677	DNA binding
PgL0012300.1	PgAP2/ERF109	MF	3700	DNA-binding transcription factor activity
PgL0012300.1	PgAP2/ERF109	CC	5634	nucleus
PgL0012300.1	PgAP2/ERF109	BP	6355	regulation of transcription, DNA-templated
PgL0012300.1	PgAP2/ERF109	MF	3677	DNA binding
PgL0012300.1	PgAP2/ERF109	BP	6952	defense response
PgL0012300.1	PgAP2/ERF109	BP	9873	ethylene-activated signaling pathway
PgL0149150.1	PgAP2/ERF39	MF	3700	DNA-binding transcription factor activity
PgL0149150.1	PgAP2/ERF39	CC	5634	nucleus
PgL0149150.1	PgAP2/ERF39	BP	6355	regulation of transcription, DNA-templated
PgL0149150.1	PgAP2/ERF39	MF	3677	DNA binding
PgL0149150.1	PgAP2/ERF39	BP	6952	defense response
PgL0149150.1	PgAP2/ERF39	BP	9873	ethylene-activated signaling pathway
PgL0082970.1	PgAP2/ERF29	MF	3700	DNA-binding transcription factor activity
PgL0082970.1	PgAP2/ERF29	CC	5634	nucleus
PgL0082970.1	PgAP2/ERF29	BP	6355	regulation of transcription, DNA-templated
PgL0082970.1	PgAP2/ERF29	MF	3677	DNA binding
PgL0082970.1	PgAP2/ERF29	BP	6952	defense response
PgL0134960.1	PgAP2/ERF17	MF	3700	DNA-binding transcription factor activity
PgL0134960.1	PgAP2/ERF17	CC	5634	nucleus
PgL0134960.1	PgAP2/ERF17	BP	6355	regulation of transcription, DNA-templated
PgL0134960.1	PgAP2/ERF17	MF	3677	DNA binding
PgL0134960.1	PgAP2/ERF17	BP	6952	defense response
PgL0134940.1	PgAP2/ERF15	MF	3700	DNA-binding transcription factor activity
PgL0134940.1	PgAP2/ERF15	CC	5634	nucleus
PgL0134940.1	PgAP2/ERF15	BP	6355	regulation of transcription, DNA-templated
PgL0134940.1	PgAP2/ERF15	MF	3677	DNA binding
PgL0134940.1	PgAP2/ERF15	BP	6952	defense response
PgL0233080.1	PgAP2/ERF74	MF	3700	DNA-binding transcription factor activity
PgL0233080.1	PgAP2/ERF74	CC	5634	nucleus
PgL0233080.1	PgAP2/ERF74	BP	6355	regulation of transcription, DNA-templated
PgL0233080.1	PgAP2/ERF74	MF	3677	DNA binding
PgL0233080.1	PgAP2/ERF74	BP	6952	defense response
PgL0201150.1	PgAP2/ERF61	MF	3700	DNA-binding transcription factor activity
PgL0201150.1	PgAP2/ERF61	CC	5634	nucleus
PgL0201150.1	PgAP2/ERF61	BP	6355	regulation of transcription, DNA-templated
PgL0201150.1	PgAP2/ERF61	MF	3677	DNA binding
PgL0134970.1	PgAP2/ERF19	MF	3700	DNA-binding transcription factor activity
PgL0134970.1	PgAP2/ERF19	CC	5634	nucleus
PgL0134970.1	PgAP2/ERF19	BP	6355	regulation of transcription, DNA-templated
PgL0134970.1	PgAP2/ERF19	MF	3677	DNA binding
PgL0134980.1	PgAP2/ERF18	MF	3700	DNA-binding transcription factor activity
PgL0134980.1	PgAP2/ERF18	CC	5634	nucleus
PgL0134980.1	PgAP2/ERF18	BP	6355	regulation of transcription, DNA-templated
PgL0134980.1	PgAP2/ERF18	MF	3677	DNA binding
PgL0134980.1	PgAP2/ERF18	BP	6952	defense response
PgL0134950.1	PgAP2/ERF16	MF	3700	DNA-binding transcription factor activity
PgL0134950.1	PgAP2/ERF16	CC	5634	nucleus
PgL0134950.1	PgAP2/ERF16	BP	6355	regulation of transcription, DNA-templated
PgL0134950.1	PgAP2/ERF16	MF	3677	DNA binding
PgL0134950.1	PgAP2/ERF16	BP	6952	defense response
PgL0172990.1	PgAP2/ERF47	MF	3700	DNA-binding transcription factor activity
PgL0172990.1	PgAP2/ERF47	CC	5634	nucleus
PgL0172990.1	PgAP2/ERF47	BP	6355	regulation of transcription, DNA-templated
PgL0172990.1	PgAP2/ERF47	MF	3677	DNA binding
PgL0172990.1	PgAP2/ERF47	BP	9873	ethylene-activated signaling pathway
PgL0172990.1	PgAP2/ERF47	BP	6952	defense response
PgL0003080.1	PgAP2/ERF106	MF	3700	DNA-binding transcription factor activity
PgL0003080.1	PgAP2/ERF106	CC	5634	nucleus
PgL0003080.1	PgAP2/ERF106	BP	6355	regulation of transcription, DNA-templated
PgL0003080.1	PgAP2/ERF106	MF	3677	DNA binding
PgL0003080.1	PgAP2/ERF106	CC	16021	integral component of membrane
PgL0003080.1	PgAP2/ERF106	MF	32440	2-alkenal reductase [NAD(P)+] activity
PgL0003080.1	PgAP2/ERF106	MF	19900	kinase binding
PgL0003080.1	PgAP2/ERF106	BP	6952	defense response
PgL0003080.1	PgAP2/ERF106	BP	1901959	positive regulation of cutin biosynthetic process
PgL0003080.1	PgAP2/ERF106	BP	9744	response to sucrose
PgL0003080.1	PgAP2/ERF106	BP	6110	regulation of glycolytic process
PgL0003080.1	PgAP2/ERF106	BP	9873	ethylene-activated signaling pathway
PgL0003080.1	PgAP2/ERF106	BP	19432	triglyceride biosynthetic process
PgL0146870.1	PgAP2/ERF37	MF	3700	DNA-binding transcription factor activity
PgL0146870.1	PgAP2/ERF37	CC	5634	nucleus
PgL0146870.1	PgAP2/ERF37	BP	6355	regulation of transcription, DNA-templated
PgL0146870.1	PgAP2/ERF37	MF	3677	DNA binding
PgL0146870.1	PgAP2/ERF37	CC	16021	integral component of membrane
PgL0146870.1	PgAP2/ERF37	BP	6952	defense response
PgL0163100.1	PgAP2/ERF44	MF	3700	DNA-binding transcription factor activity
PgL0163100.1	PgAP2/ERF44	CC	5634	nucleus
PgL0163100.1	PgAP2/ERF44	BP	6355	regulation of transcription, DNA-templated
PgL0163100.1	PgAP2/ERF44	MF	3677	DNA binding
PgL0163100.1	PgAP2/ERF44	CC	16021	integral component of membrane
PgL0163100.1	PgAP2/ERF44	BP	6952	defense response
PgL0163100.1	PgAP2/ERF44	BP	9873	ethylene-activated signaling pathway
PgL0272520.1	PgAP2/ERF88	MF	3700	DNA-binding transcription factor activity
PgL0272520.1	PgAP2/ERF88	CC	5634	nucleus
PgL0272520.1	PgAP2/ERF88	BP	6355	regulation of transcription, DNA-templated
PgL0272520.1	PgAP2/ERF88	MF	3677	DNA binding
PgL0272520.1	PgAP2/ERF88	BP	6952	defense response
PgL0272520.1	PgAP2/ERF88	BP	9873	ethylene-activated signaling pathway
PgL0016900.1	PgAP2/ERF111	MF	3700	DNA-binding transcription factor activity
PgL0016900.1	PgAP2/ERF111	CC	5634	nucleus
PgL0016900.1	PgAP2/ERF111	BP	6355	regulation of transcription, DNA-templated
PgL0016900.1	PgAP2/ERF111	MF	3677	DNA binding
PgL0016900.1	PgAP2/ERF111	MF	1067	transcription regulatory region nucleic acid binding
PgL0016900.1	PgAP2/ERF111	BP	60774	auxin mediated signaling pathway involved in phyllotactic patterning
PgL0016900.1	PgAP2/ERF111	BP	60772	leaf phyllotactic patterning
PgL0016900.1	PgAP2/ERF111	BP	1990110	callus formation
PgL0016900.1	PgAP2/ERF111	BP	10311	lateral root formation
PgL0016900.1	PgAP2/ERF111	BP	40019	positive regulation of embryonic development
PgL0016900.1	PgAP2/ERF111	BP	9845	seed germination
PgL0016900.1	PgAP2/ERF111	BP	6952	defense response
PgL0296050.1	PgAP2/ERF97	MF	3700	DNA-binding transcription factor activity
PgL0296050.1	PgAP2/ERF97	CC	5634	nucleus
PgL0296050.1	PgAP2/ERF97	BP	6355	regulation of transcription, DNA-templated
PgL0296050.1	PgAP2/ERF97	MF	3677	DNA binding
PgL0296050.1	PgAP2/ERF97	MF	1067	transcription regulatory region nucleic acid binding
PgL0296050.1	PgAP2/ERF97	MF	5515	protein binding
PgL0296050.1	PgAP2/ERF97	BP	10449	root meristem growth
PgL0296050.1	PgAP2/ERF97	BP	9873	ethylene-activated signaling pathway
PgL0296050.1	PgAP2/ERF97	BP	19827	stem cell population maintenance
PgL0296050.1	PgAP2/ERF97	BP	9734	auxin-activated signaling pathway
PgL0296050.1	PgAP2/ERF97	BP	7389	pattern specification process
PgL0296050.1	PgAP2/ERF97	BP	723	telomere maintenance
PgL0177480.1	PgAP2/ERF48	MF	3700	DNA-binding transcription factor activity
PgL0177480.1	PgAP2/ERF48	CC	5634	nucleus
PgL0177480.1	PgAP2/ERF48	BP	6355	regulation of transcription, DNA-templated
PgL0177480.1	PgAP2/ERF48	MF	3677	DNA binding
PgL0177480.1	PgAP2/ERF48	BP	6952	defense response
PgL0158000.1	PgAP2/ERF42	MF	3700	DNA-binding transcription factor activity
PgL0158000.1	PgAP2/ERF42	CC	5634	nucleus
PgL0158000.1	PgAP2/ERF42	BP	6355	regulation of transcription, DNA-templated
PgL0158000.1	PgAP2/ERF42	MF	3677	DNA binding
PgL0158000.1	PgAP2/ERF42	BP	6952	defense response
PgL0109430.1	PgAP2/ERF7	MF	3700	DNA-binding transcription factor activity
PgL0109430.1	PgAP2/ERF7	CC	5634	nucleus
PgL0109430.1	PgAP2/ERF7	BP	6355	regulation of transcription, DNA-templated
PgL0109430.1	PgAP2/ERF7	MF	3677	DNA binding
PgL0109430.1	PgAP2/ERF7	MF	1067	transcription regulatory region nucleic acid binding
PgL0109430.1	PgAP2/ERF7	BP	6952	defense response
PgL0109430.1	PgAP2/ERF7	BP	9873	ethylene-activated signaling pathway
PgL0109430.1	PgAP2/ERF7	BP	10492	maintenance of shoot apical meristem identity
PgL0109430.1	PgAP2/ERF7	BP	19757	glycosinolate metabolic process
PgL0109430.1	PgAP2/ERF7	BP	16143	S-glycoside metabolic process
PgL0109430.1	PgAP2/ERF7	BP	42127	regulation of cell population proliferation
PgL0109430.1	PgAP2/ERF7	BP	1901564	organonitrogen compound metabolic process
PgL0146490.1	PgAP2/ERF36	MF	3700	DNA-binding transcription factor activity
PgL0146490.1	PgAP2/ERF36	CC	5634	nucleus
PgL0146490.1	PgAP2/ERF36	BP	6355	regulation of transcription, DNA-templated
PgL0146490.1	PgAP2/ERF36	MF	3677	DNA binding
PgL0146490.1	PgAP2/ERF36	BP	6952	defense response
PgL0146490.1	PgAP2/ERF36	BP	6464	cellular protein modification process
PgL0288850.1	PgAP2/ERF92	MF	3700	DNA-binding transcription factor activity
PgL0288850.1	PgAP2/ERF92	CC	5634	nucleus
PgL0288850.1	PgAP2/ERF92	BP	6355	regulation of transcription, DNA-templated
PgL0288850.1	PgAP2/ERF92	MF	3677	DNA binding
PgL0288850.1	PgAP2/ERF92	MF	1067	transcription regulatory region nucleic acid binding
PgL0288850.1	PgAP2/ERF92	BP	6952	defense response
PgL0288850.1	PgAP2/ERF92	BP	9910	negative regulation of flower development
PgL0288850.1	PgAP2/ERF92	BP	48527	lateral root development
PgL0288850.1	PgAP2/ERF92	BP	9873	ethylene-activated signaling pathway
PgL0288850.1	PgAP2/ERF92	BP	71456	cellular response to hypoxia
PgL0288850.1	PgAP2/ERF92	BP	9741	response to brassinosteroid
PgL0288850.1	PgAP2/ERF92	BP	48366	leaf development
PgL0288850.1	PgAP2/ERF92	BP	1903507	negative regulation of nucleic acid-templated transcription
PgL0288850.1	PgAP2/ERF92	BP	2000113	negative regulation of cellular macromolecule biosynthetic process
PgL0184180.1	PgAP2/ERF53	MF	3700	DNA-binding transcription factor activity
PgL0184180.1	PgAP2/ERF53	CC	5634	nucleus
PgL0184180.1	PgAP2/ERF53	BP	6355	regulation of transcription, DNA-templated
PgL0184180.1	PgAP2/ERF53	MF	3677	DNA binding
PgL0184180.1	PgAP2/ERF53	BP	6952	defense response
PgL0184180.1	PgAP2/ERF53	BP	9873	ethylene-activated signaling pathway
PgL0028160.1	PgAP2/ERF114	MF	3700	DNA-binding transcription factor activity
PgL0028160.1	PgAP2/ERF114	CC	5634	nucleus
PgL0028160.1	PgAP2/ERF114	BP	6355	regulation of transcription, DNA-templated
PgL0028160.1	PgAP2/ERF114	MF	3677	DNA binding
PgL0028160.1	PgAP2/ERF114	CC	16021	integral component of membrane
PgL0028160.1	PgAP2/ERF114	BP	6952	defense response
PgL0028160.1	PgAP2/ERF114	BP	9873	ethylene-activated signaling pathway
